# Supplementary material for: Activated Notch1 Target Genes during Embryonic Cell Differentiation Depend on the Cellular Context and Include Lineage Determinants and Inhibitors
Source: PLoS One. 2010 Jul 8;5(7):e11481. doi: 10.1371/journal.pone.0011481 (PMC2900208; doi:10.1371/journal.pone.0011481)
Supplement: Table S1 — Cell-context specific Notch1 target genes. List of cell-context specific Notch1 target genes identified by genome wide expression arrays in ESC under ectodermal and mesodermal differentiation conditions and in mesodermal progenitor cells. (0.37 MB XLS) [file pone.0011481.s001.xls]

## Sheet: Tabelle1
		Fold change						Regulated?				Expression values												Sorting									Gene description
probe set	Gene symbol - Link	ESCe	ESCm	Meso	Meso_CHX	Con_ESCm	Con_Meso	ESCe reg	ESCm reg	Meso reg	Meso_CHX reg	ESCe-	ESCe+	ESCm-	ESCm+	Meso-	Meso+	Meso_CHX-	Meso_CHX+	Con_ESCm-	Con_ESCm+	Con_Meso-	Con_Meso+	ESCe only	ESCm only	M only	ESCe+m	ESCe+Meso	ESCm+Meso	all	all+CHX	Meso+CHX	gene	Accession	EntrezGene	Description	gene symbol	alternate name
1459733_at	(AI606844)	1.92	1.65	2.27	2.02	1.63	1.21			+		57.54	110.38	53.38	88.23	78.11	177.04	18.92	38.19	30.5	49.78	49.43	59.67	0	0	1	0	0	0	0	0	0	Mm.37875.1	AI606844		Mm.37875.1	(AI606844)
1449787_at	(AV372861)	-1.72	-2.47	1.38	1.02	1.21	1.19		-			75.7	44.11	90.06	36.49	37.41	51.68	79.65	80.92	68.84	82.95	44.36	52.66	0	1	0	0	0	0	0	0	0	Mm.190401.1	AV372861		Mm.190401.1	(AV372861)	GRAMD3
1456552_at	(BB021606)	2.15	1.73	4.52	3.7	-2.39	-1.96			+	+	34.41	74.09	22.55	39.03	29.83	134.75	79.35	293.58	7.78	3.25	16.9	8.64	0	0	1	0	0	0	0	0	1	Transcribed locus	BB021606		Mm.129645.1	(BB021606)
1457883_at	(BB225963)	1.01	-1.18	-2.14	-1.32	1.04	-1.07			-		34.87	35.11	37.23	31.48	122.72	57.4	158.11	119.72	46.83	48.92	155.4	145.79	0	0	1	0	0	0	0	0	0	Transcribed locus	BB225963		Mm.212481.1	(BB225963)
1452287_at	(BB414973)	2.43	1.97	1.59	1.28	-1.23	-1.18	+				84.13	204.67	82.75	163.26	184.24	293.06	202.67	259.54	89.04	72.14	139.49	117.87	1	0	0	0	0	0	0	0	0	Mus musculus, clone IMAGE:4527696, mRNA	BB414973		Mm.46610.1	(BB414973)	MSI1
1443245_at	(BB438848)	-1.79	2.05	2.31	4.41	-2.73	-1.27				+	32.17	17.95	20.75	42.5	17.33	40	42.9	189.29	37.9	13.89	46.1	36.37	0	0	0	0	0	0	0	0	0	Mm.208547.1	BB438848		Mm.208547.1	(BB438848)
1437199_at	(BB442784)	1.29	1.43	2.05	1.19	1.03	1.12			+		281.88	363.22	269.65	385.24	266.17	545.09	740	880.04	177.78	183.49	166.67	186.04	0	0	1	0	0	0	0	0	0	Mm.52043.1	BB442784		Mm.52043.1	(BB442784)	DUSP5
1439699_at	(BB525237)	1.51	-1.13	-2.38	-1.05	1.07	1.3			-		8.3	12.49	12.62	11.19	86.61	36.33	58	55.01	11.68	12.5	24.07	31.39	0	0	1	0	0	0	0	0	0	Transcribed locus	BB525237		Mm.44969.1	(BB525237)	PGR
1443256_at	(BB548833)	-1.73	-2.48	-1.85	-1.19	1.71	1.22		-			112.73	65.33	121.2	48.81	681.91	368.66	471.95	396.98	58.17	99.62	489.19	597.04	0	1	0	0	0	0	0	0	0	Transcribed locus, weakly similar to NP_997091.3 chloride channel calcium activated 6 [Mus musculus]	BB548833		Mm.137360.1	(BB548833)	CLCA6
1455344_at	(BE989942)	1.94	3.18	1.24	2.01	-1.3	-1				+	18.4	35.63	12.61	40.1	94.6	117.58	68.23	136.86	24.12	18.53	36.42	36.25	0	0	0	0	0	0	0	0	0	Transcribed locus	BE989942		Mm.40442.1	(BE989942)	AW494418
1445574_at	(BG067678)	2.01	2.29	2.56	3.99	1.1	-1.24	+	+	+	+	55.87	112.19	41.61	95.19	33.06	84.74	50.19	200.23	47.36	52.16	37.71	30.34	0	0	0	0	0	0	1	1	1	Transcribed locus	BG067678		Mm.25466.1	(BG067678)
1459464_at	(BG069189)	-1.38	-2.04	1.18	-1.08	1.02	-1.02		-			69.58	50.34	116.68	57.32	25.33	29.91	16.35	15.19	51.38	52.33	38.31	37.52	0	1	0	0	0	0	0	0	0	Transcribed locus	BG069189		Mm.35907.1	(BG069189)	MACF1
1442834_at	(BG070476)	-2.24	-2.16	1.68	-3.08	1.99	1.07	-	-			131.87	58.89	114.56	53.15	83.99	140.92	35.95	11.68	50.39	100.37	97.11	104.17	0	0	0	1	0	0	0	0	0	Mm.144738.1	BG070476		Mm.144738.1	(BG070476)
1458407_s_at	(BG144063)	-1.09	-1.68	-3.6	-1.1	-1.14	-1.05			-		88.57	81.37	98.89	59.03	121.16	33.64	172.64	156.8	113.6	99.61	114.78	109.61	0	0	1	0	0	0	0	0	0	Transcribed locus	BG144063		Mm.204761.1	(BG144063)	AI429294
1448022_at	(BG963792)	-1.75	-3.01	-1.16	1.65	1.05	1.09		-			108.38	62.09	104.69	34.75	3.7	3.17	2.4	3.95	174.12	183.21	10.78	11.76	0	1	0	0	0	0	0	0	0	Mm.24810.1	BG963792		Mm.24810.1	(BG963792)	TRIM28
1443253_at	(BI076661)	2.31	1.48	4.16	1.7	1.07	-1.24			+		25.64	59.23	31.31	46.34	23.08	95.92	12.11	20.63	20.42	21.88	14.22	11.5	0	0	1	0	0	0	0	0	0	Mm.197255.1	BI076661		Mm.197255.1	(BI076661)
1457822_at	(BI465596)	-1.17	-2.06	1.08	1.31	1.52	-1.88		-			44.93	38.56	100.47	48.83	9.45	10.21	5.15	6.76	32.68	49.69	18.77	9.97	0	1	0	0	0	0	0	0	0	Transcribed locus	BI465596		Mm.193154.1	(BI465596)	TMEM131
1444401_at	(BM195608)	2.49	1.38	1.05	-1.2	-1.47	-1.22	+				42.75	106.55	49.96	69.16	65.72	69.28	57.73	47.92	43.36	29.44	83.42	68.65	1	0	0	0	0	0	0	0	0	Mm.218108.1	BM195608		Mm.218108.1	(BM195608)	C80913
1458876_at	(BM198389)	1.21	-2.31	1.49	-1.29	1.3	-1.03		-			73.17	88.63	98.3	42.55	20.56	30.67	9.32	7.24	58.8	76.67	40.96	39.8	0	1	0	0	0	0	0	0	0	Transcribed locus	BM198389		Mm.218312.1	(BM198389)	ENAH
1456661_at	(BM293452)	-1.04	-2.03	-1.22	-1.37	1.45	1.61		-			198.69	190.42	279.14	137.41	58.39	48.02	24.62	18.03	146.98	213.64	52.74	85	0	1	0	0	0	0	0	0	0	Transcribed locus	BM293452		Mm.85739.1	(BM293452)	JARID2
1439965_at	(BM933678)	2.06	1.29	1.61	1.26	1.16	1.25	+				61.31	126.3	104.09	134.65	49.39	79.33	224.69	282.77	93.56	108.15	74.71	93.06	1	0	0	0	0	0	0	0	0	Transcribed locus	BM933678		Mm.22950.1	(BM933678)
1436141_at	(BM934616)	1.69	3.2	2.96	3.32	-1.06	-1.17			+	+	28.02	47.46	16.9	54.04	103.44	305.85	45.71	151.73	33.91	31.92	58.92	50.21	0	0	1	0	0	0	0	0	1	Transcribed locus, strongly similar to NP_080291.1 zinc finger, matrin type 5 [Mus musculus]	BM934616		Mm.194863.1	(BM934616)	ZMAT5
1439794_at	(BQ086474)	2.95	2.73	3.03	6.88	-1.78	-1.42	+	+	+	+	47.67	140.61	57.2	155.99	29.63	89.83	27.67	190.24	61.37	34.39	26.97	19.06	0	0	0	0	0	0	1	1	1	Transcribed locus	BQ086474		Mm.59574.1	(BQ086474)	NTN4
1419987_at	(C80388)	-1.95	1.1	-1.32	2.46	1.03	-1.14				+	11.94	6.12	5.16	5.66	12.2	9.23	49.75	122.43	4.71	4.87	7.57	6.62	0	0	0	0	0	0	0	0	0	Mm.197785.1	C80388		Mm.197785.1	(C80388)	NA
1453485_s_at	1110005A03Rik	1.55	1.28	4.4	1.03	-1.49	-1.15			+		30.79	47.63	31.18	39.99	63.89	280.91	57.95	59.94	49.05	32.96	66.24	57.53	0	0	1	0	0	0	0	0	0	1110005A03Rik: RIKEN cDNA 1110005A03 gene	AK016897	74319	Mm.200744.1	1110005A03Rik
1424159_at	1300010M03Rik	1.09	1.34	-1.16	-2.02	-1.22	-1.53				-	158.1	173.05	132.81	178.48	252.19	217.19	398.9	197.68	268.96	219.88	214.62	140.38	0	0	0	0	0	0	0	0	0	1300010M03Rik: RIKEN cDNA 1300010M03 gene	BC016089	67998	Mm.33881.1	1300010M03Rik
1428851_at	1300014I06Rik	-1.44	-1.22	-2.22	-1.27	-1.01	1.05			-		183.83	127.99	167.35	137.58	381.36	172.05	510.28	401.07	116.73	115.71	212.2	223.79	0	0	1	0	0	0	0	0	0	1300014I06Rik: RIKEN cDNA 1300014I06 gene	AK005003	66895	Mm.28943.1	1300014I06Rik
1423933_a_at	1600029D21Rik	2.1	1.41	1.54	1.36	1.32	1.11	+				59.24	124.26	57.07	80.43	39.54	60.78	39.29	53.54	143.33	189.63	45.14	50.14	1	0	0	0	0	0	0	0	0	1600029D21Rik: RIKEN cDNA 1600029D21 gene	BC022950	76509	Mm.29959.1	1600029D21Rik
1429953_at	2210011C24Rik	-1.31	-1.1	-2.59	-1.15	1.2	1.02			-		72.37	55.23	51.64	46.79	134.72	52	63.17	54.89	56.93	68.55	162.06	166	0	0	1	0	0	0	0	0	0	2210011C24Rik: RIKEN cDNA 2210011C24 gene	AK008705	70134	Mm.33501.1	2210011C24Rik
1429895_at	2310010G23Rik	1.61	2.02	1.15	1.25	1.23	-1.06		+			141.52	227.73	109.66	221.86	119.73	138.06	191.09	239.39	127.35	156.79	111.25	104.69	0	1	0	0	0	0	0	0	0	2310010G23Rik: RIKEN cDNA 2310010G23 gene	AK009271	69591	Mm.103493.1	2310010G23Rik
1449357_at	2310030G06Rik	4.51	3.41	1.83	2.16	-1.14	1.01	+	+		+	44.16	198.95	47.87	163.26	248.34	453.87	304.52	658.27	59.38	52.26	132.06	133.14	0	0	0	1	0	0	0	0	0	2310030G06Rik: RIKEN cDNA 2310030G06 gene	NM_025865	66952	Mm.154546.1	2310030G06Rik
1452834_at	2600010E01Rik	2.09	1.41	-1.09	1.2	-1.12	1.06	+				46.99	98.16	52.62	74.07	726.71	664.37	1599.42	1919.84	45	40.23	305.16	324.23	1	0	0	0	0	0	0	0	0	2600010E01Rik: RIKEN cDNA 2600010E01 gene	AK011178	72446	Mm.30726.1	2600010E01Rik
1436231_at	2900052N01Rik	1.88	3.38	9.41	8.05	-1.24	1.34			+	+	11.9	22.37	6.86	23.17	9.65	90.79	8.12	65.36	12.5	10.06	7	9.38	0	0	1	0	0	0	0	0	1	2900052N01Rik: RIKEN cDNA 2900052N01 gene	AU067665	73040	Mm.32699.1	2900052N01Rik
1452092_at	4631426J05Rik	-1.42	-1.43	-2.49	-1.24	-1.15	1.1			-		61.69	43.48	62.81	43.94	534.93	215.2	272.21	219.97	96.84	83.95	318.82	351.76	0	0	1	0	0	0	0	0	0	4631426J05Rik: RIKEN cDNA 4631426J05 gene	AK019474	77590	Mm.19291.1	4631426J05Rik
1433877_at	4732473B16Rik	4.03	4.45	2.31	1.5	-1.41	1	+	+	+		47.26	190.42	35.18	156.39	137.57	317.38	150.17	225.7	34.69	24.68	107.8	108.05	0	0	0	0	0	0	1	0	0	4732473B16Rik: RIKEN cDNA 4732473B16 gene	BB407092	100342	Mm.204656.1	4732473B16Rik
1458491_at	4930422I07Rik	1.78	2.29	1.18	1.17	-1.23	-1.11		+			53.94	96.07	46.07	105.65	57.85	68.04	202.47	237.48	34.8	28.29	29.52	26.55	0	1	0	0	0	0	0	0	0	4930422I07Rik: RIKEN cDNA 4930422I07 gene	BI650220	71640	Mm.101162.1	4930422I07Rik
1419745_at	4933428G20Rik	1.51	1.75	1.57	2.63	-1.11	1.13				+	295.28	445.43	224.8	394.46	526.61	826.91	558.99	1468.6	223.74	200.8	293.56	331.79	0	0	0	0	0	0	0	0	0	4933428G20Rik: RIKEN cDNA 4933428G20 gene	BE988299	58996	Mm.44229.1	4933428G20Rik
1428663_at	5133401H06Rik	5.62	8.18	3.09	2.33	-1.2	1.15	+	+	+	+	51.56	289.82	33.01	269.88	71.11	220.05	120.7	280.92	22.88	19.03	31.92	36.75	0	0	0	0	0	0	1	1	1	5133401H06Rik: RIKEN cDNA 5133401H06 gene	AK017223	71305	Mm.35676.1	5133401H06Rik
1453768_a_at	5430432M24Rik	1.74	1.85	1.29	2.09	-1.06	1.27				+	52.53	91.16	45.57	84.34	75.96	98.02	50.85	106.2	48.93	46.23	51.11	64.82	0	0	0	0	0	0	0	0	0	5430432M24Rik: RIKEN cDNA 5430432M24 gene	AK005776	73847	Mm.18228.2	5430432M24Rik
1437936_at	6330534C20Rik	1.99	2.34	1.71	2.38	1.1	1.12		+		+	230.05	457.98	209.37	490.52	88.06	150.44	176.54	420.48	158.21	173.53	79.24	89.04	0	1	0	0	0	0	0	0	0	6330534C20Rik: RIKEN cDNA 6330534C20 gene	AI428240	434778	Mm.23411.1	6330534C20Rik
1440316_at	6430526N21Rik	1.14	2.15	1.06	-1.09	1.08	-1.18		+			52.11	59.6	46.16	99.22	77.09	81.87	84.48	77.48	66.38	71.77	71.04	60.45	0	1	0	0	0	0	0	0	0	6430526N21Rik: RIKEN cDNA 6430526N21 gene	AV342106	319748	Mm.86607.1	6430526N21Rik
1438916_x_at	6720401G13Rik	2.66	1.66	1.12	1.42	1.03	1.18	+				67.4	179.05	88.65	147.28	69.87	78.45	149.64	213.07	64.42	66.17	51.84	61.02	1	0	0	0	0	0	0	0	0	6720401G13Rik: RIKEN cDNA 6720401G13 gene	AI452037	103012	Mm.200922.3	6720401G13Rik
1433837_at	8430408G22Rik	4.41	4.13	5.62	20.57	-1.01	-1.06				+	14.11	62.29	12.63	52.12	8.73	49.04	12.73	261.8	8.89	8.83	8.23	7.74	0	0	0	0	0	0	0	0	0	8430408G22Rik: RIKEN cDNA 8430408G22 gene	AV365503	213393	Mm.38231.1	8430408G22Rik
1431711_a_at	9030409G11Rik	2.25	1.91	1.92	1.57	-1.09	1.14	+				100.59	225.83	95.44	182.01	127.5	244.84	78.09	122.77	135.56	124.5	110.01	125.25	1	0	0	0	0	0	0	0	0	9030409G11Rik: RIKEN cDNA 9030409G11 gene	AK018497	71529	Mm.158719.2	9030409G11Rik
1437980_at	9130230N09Rik	-1.04	1.32	-1.27	2.14	1	1.45				+	26.47	25.47	17.28	22.83	17.62	13.83	48.47	103.88	20.05	20.06	13	18.89	0	0	0	0	0	0	0	0	0	9130230N09Rik: RIKEN cDNA 9130230N09 gene	BB814947	100137727	Mm.190421.1	9130230N09Rik
1436132_at	9830001H06Rik	1.79	5.62	-1.08	1.19	-2.03	1.67		+			39.37	70.65	13.7	77	104.85	96.93	85.16	101.51	48.74	23.95	51.24	85.59	0	1	0	0	0	0	0	0	0	9830001H06Rik: RIKEN cDNA 9830001H06 gene	BB486539	320706	Mm.27093.1	9830001H06Rik
1443088_at	9930031P18Rik	-1.18	-2.07	1.18	-1.49	2.09	1.65		-			90.35	76.84	122.24	58.98	40.69	47.95	14.3	9.62	31.99	66.83	22.55	37.23	0	1	0	0	0	0	0	0	0	9930031P18Rik: RIKEN cDNA 9930031P18 gene	BB420529	319589	Mm.32762.1	9930031P18Rik
1438531_at	A730054J21Rik	1.21	1.27	1.51	3.09	-2.02	1.03				+	35.37	42.86	21.94	27.94	54.05	81.83	69.88	215.68	12.9	6.39	19.79	20.34	0	0	0	0	0	0	0	0	0	A730054J21Rik: RIKEN cDNA A730054J21 gene	BM119567	320862	Mm.111861.1	A730054J21Rik
1440206_at	A930024E05Rik	-1.8	-1.69	-2.31	-1.53	-1.11	-1.02			-		116.11	64.66	89.65	52.9	302.08	131.02	896.52	585.9	75.91	68.68	163.16	159.39	0	0	1	0	0	0	0	0	0	A930024E05Rik: RIKEN cDNA A930024E05 gene	BB250208	109202	Mm.30769.1	A930024E05Rik
1435134_at	Aadacl1	-1.33	1.03	-1.03	2.65	-1.21	1.38				+	32.97	24.78	31.2	32.06	24.79	24	38.25	101.48	37.07	30.55	20.51	28.26	0	0	0	0	0	0	0	0	0	Aadacl1: arylacetamide deacetylase-like 1	AV369935	320024	Mm.24576.1	Aadacl1
1423999_at	Abl1	1.7	2.09	1.27	1.17	1.07	1.07		+			478.52	812.85	361.7	755.13	476.68	604.89	822.01	965.74	369.66	393.76	387.53	412.84	0	1	0	0	0	0	0	0	0	Abl1: c-abl oncogene 1, receptor tyrosine kinase	J02995	11350	Mm.1318.1	Abl1
1428387_at	Acsl3	1.87	-1.21	-2.24	-1.19	1.03	-1.01			-		17.99	33.56	31.27	25.79	100.91	45.1	95.65	80.29	34.09	35.1	52.4	51.93	0	0	1	0	0	0	0	0	0	Acsl3: acyl-CoA synthetase long-chain family member 3	AK012088	74205	Mm.27944.1	Acsl3
1427385_s_at	Actn1	1.42	1.12	2.03	1.05	-1.08	-1.09			+		320.73	456.78	325.44	365.06	237.78	482.67	199	209.09	225.57	209.62	273.98	252.13	0	0	1	0	0	0	0	0	0	Actn1: actinin, alpha 1	BC003232	109711	Mm.214752.1	Actn1
1450716_at	Adamts1	2.88	3	2.72	3.07	1.09	-1.04	+	+	+	+	113.29	326.1	85.17	255.14	138.31	375.84	256.26	786.38	44.64	48.82	115.59	110.89	0	0	0	0	0	0	1	1	1	Adamts1: a disintegrin-like and metallopeptidase (reprolysin type) with thrombospondin type 1 motif, 1	D67076	11504	Mm.1421.1	Adamts1
1427056_at	Adamts15	7.68	1.34	-2.07	1.91	-1.01	1.29	+		-		19.16	147.18	65.28	87.29	339.43	164.01	139.28	265.75	149.76	147.74	165.68	214.12	0	0	0	0	1	0	0	0	0	Adamts15: a disintegrin-like and metallopeptidase (reprolysin type) with thrombospondin type 1 motif, 15	AV228731	235130	Mm.65867.1	Adamts15
1452595_at	Adamts4	1.9	2.21	2.37	2.47	-1.14	1.06		+	+	+	87.95	167.22	71.81	158.62	68.52	162.09	66.82	165.33	39.57	34.8	30.5	32.18	0	0	0	0	0	1	0	0	1	Adamts4: a disintegrin-like and metallopeptidase (reprolysin type) with thrombospondin type 1 motif, 4	BB443585	240913	Mm.23156.1	Adamts4
1421480_a_at	Adarb1	1.66	1.7	3.63	2.93	1.05	-1.33			+	+	63.55	105.74	53.3	90.39	33.4	121.23	40.96	120.02	68.43	71.87	60.54	45.62	0	0	1	0	0	0	0	0	1	Adarb1: adenosine deaminase, RNA-specific, B1	NM_130895	110532	Mm.63881.1	Adarb1
1416077_at	Adm	-2.86	-3.59	-3.85	-1.38	-1.03	-1.37			-		13.35	4.67	9.3	2.59	192.11	49.9	119.38	86.61	11.23	10.91	172.97	126.22	0	0	1	0	0	0	0	0	0	Adm: adrenomedullin	NM_009627	11535	Mm.1408.1	Adm
1433600_at	Adra2a	-1.62	-2.29	-6.32	-1.55	1.58	1.18			-		15.46	9.52	10.11	4.42	103.31	16.34	56.72	36.55	5.69	9.01	30.82	36.42	0	0	1	0	0	0	0	0	0	Adra2a: adrenergic receptor, alpha 2a	BB262415	11551	Mm.25215.1	Adra2a
1449383_at	Adssl1	1.54	1.8	1.54	2.32	-1.06	-1.15				+	43.65	67.24	31.45	56.66	139.24	214.46	69.53	161.37	31.62	29.89	71.77	62.58	0	0	0	0	0	0	0	0	0	Adssl1: adenylosuccinate synthetase like 1	NM_007421	11565	Mm.3440.1	Adssl1
1436870_s_at	Afap1l2	2.39	2.17	1.54	1.48	1.51	1.05	+				44.08	105.52	37.08	80.64	167.84	258.38	363.22	537.43	35.94	54.39	99.24	104.53	1	0	0	0	0	0	0	0	0	Afap1l2: actin filament associated protein 1-like 2	BG068103	226250	Mm.9705.1	Afap1l2
1438651_a_at	Agtrl1	1.36	1.34	1.35	2.23	2.75	1.03				+	5.38	7.35	5.94	7.93	1050.73	1419.18	91.89	205.15	2.59	7.12	68.1	70.01	0	0	0	0	0	0	0	0	0	Agtrl1: angiotensin receptor-like 1	BB483357	23796	Mm.29368.2	Agtrl1
1459716_at	AI835735	1.89	2.83	2.13	3.48	1.09	1.07				+	18.32	34.6	12.49	35.37	15.58	33.11	34.63	120.52	17.41	18.94	21.32	22.84	0	0	0	0	0	0	0	0	0	AI835735: expressed sequence AI835735	AI835735	102589	Mm.40733.1	AI835735
1449168_a_at	Akap2	1.62	1.38	1.59	2.1	1.24	1.12				+	359.02	582.3	333.54	460.11	161.29	257.1	196.03	411.14	260.59	323.78	146.8	163.8	0	0	0	0	0	0	0	0	0	Akap2 /// Palm2 /// Palm2-akap2: A kinase (PRKA) anchor protein 2 /// paralemmin 2 /// Palm2-Akap2 protein	BC003735	11641 /// 242481 /// 677884	Mm.7622.1	Akap2	AKAP2
1418979_at	Akr1c14	3.81	4.12	1.96	3.38	-2.55	1.1				+	15.65	59.6	12.13	49.96	22.66	44.34	24.69	83.51	17.39	6.81	13.83	15.16	0	0	0	0	0	0	0	0	0	Akr1c14: aldo-keto reductase family 1, member C14	NM_134072	105387	Mm.26838.1	Akr1c14
1426301_at	Alcam	1.42	-1.72	2.31	1.08	1.37	-1.11			+		30.24	42.98	51.74	30.11	76.96	177.43	63.39	68.65	8.75	12	14.65	13.16	0	0	1	0	0	0	0	0	0	Alcam: activated leukocyte cell adhesion molecule	U95030	11658	Mm.2877.1	Alcam
1452124_at	Ank3	1.98	2.85	1.05	1.09	-1.04	-1.01		+			69.32	137.17	49.35	140.46	610.2	642.57	377.4	410.73	43.46	41.96	258.84	257.44	0	1	0	0	0	0	0	0	0	Ank3: ankyrin 3, epithelial	BB628935	11735	Mm.3526.5	Ank3
1420991_at	Ankrd1	-1.21	-1.21	2.44	2.34	1.23	1.13			+	+	174.03	143.94	153.48	127	49.15	120.11	411.6	964.28	37.67	46.2	28.93	32.59	0	0	1	0	0	0	0	0	1	Ankrd1: ankyrin repeat domain 1 (cardiac muscle)	AK009959	107765	Mm.10279.1	Ankrd1
1426708_at	Antxr2	-1.11	-1.2	-2.12	-1.13	1.65	1.13			-		35.19	31.81	39.51	33.04	134.29	63.36	90.24	80	11.64	19.14	41.29	46.5	0	0	1	0	0	0	0	0	0	Antxr2: anthrax toxin receptor 2	BC003908	71914	Mm.24842.1	Antxr2
1418383_at	Apcdd1	-1.11	7.06	-1.07	1.6	1.92	-1.16		+			17.47	15.73	13.75	97.03	19.68	18.41	12.99	20.79	4.26	8.18	6.56	5.68	0	1	0	0	0	0	0	0	0	Apcdd1: adenomatosis polyposis coli down-regulated 1	BB770932	494504	Mm.28143.1	Apcdd1
1435793_at	Aph1b	1.75	3.87	1.6	2.62	-1.21	-1.33				+	25.09	44.02	11.25	43.6	50.05	80.14	81.2	212.56	26.28	21.76	27.69	20.79	0	0	0	0	0	0	0	0	0	Aph1b: anterior pharynx defective 1b homolog (C. elegans)	BM219801	208117	Mm.41291.1	Aph1b
1451038_at	Apln	1.37	1.45	1.06	3.29	1.1	1.02				+	46.53	63.73	44.81	65.04	658.8	698.09	123.75	407.63	38.03	41.8	155.95	158.58	0	0	0	0	0	0	0	0	0	Apln: apelin	BB819942	30878	Mm.29262.1	Apln
1422007_at	Aqp3	2.27	1.8	3.9	-2.63	1.1	3.76	+				57.05	129.36	83.55	150.26	12.81	49.94	54.29	20.68	91.55	101.05	13.1	49.25	1	0	0	0	0	0	0	0	0	Aqp3: aquaporin 3	AF104416	11828	Mm.34043.1	Aqp3
1430971_a_at	Aqr	-1.04	2.01	1.07	-1.05	1.05	1.04		+			178.15	171.79	85.61	171.87	110.81	118.59	90.63	86.27	111.84	117.83	171.02	178.3	0	1	0	0	0	0	0	0	0	Aqr: aquarius	AK020468	11834	Mm.2545.3	Aqr
1418847_at	Arg2	1.87	1.91	3.74	4.69	1.14	-1.01			+	+	47.35	88.37	35.65	68.07	22.46	84.01	48.6	228.01	51.25	58.41	114.86	114.11	0	0	1	0	0	0	0	0	1	Arg2: arginase type II	NM_009705	11847	Mm.3506.1	Arg2
1432032_a_at	Artn	1.36	1.22	1.04	2.62	1.36	-1.17				+	17.77	24.23	19.67	24.02	56.05	58.4	112.58	294.53	13.31	18.15	44.41	37.92	0	0	0	0	0	0	0	0	0	Artn: artemin	AK015393	11876	Mm.56897.2	Artn
1434961_at	Asb1	1.45	2.34	1.09	1.29	-1.13	1.04		+			94.27	136.74	65.08	152.34	151.09	165.37	415.19	534.79	60.75	53.54	102.14	106.61	0	1	0	0	0	0	0	0	0	Asb1: ankyrin repeat and SOCS box-containing protein 1	BB762235	65247	Mm.200570.1	Asb1
1449363_at	Atf3	1.43	2.39	1.17	-1.29	1.13	1.06		+			50.16	71.82	38.95	93.1	119.04	139.23	3208.96	2484.39	90.16	102.1	108.77	115.64	0	1	0	0	0	0	0	0	0	Atf3: activating transcription factor 3	BC019946	11910	Mm.2706.1	Atf3
1434893_at	Atp1a2	-1.91	1.98	3	4.26	-1.29	1.01			+		10.11	5.29	4.94	9.78	61.59	184.58	3.15	13.42	8.33	6.47	10.22	10.34	0	0	1	0	0	0	0	0	0	Atp1a2: ATPase, Na+/K+ transporting, alpha 2 polypeptide	AI845177	98660	Mm.193539.4	Atp1a2
1437321_at	Atp1a4	1.77	2.02	-1.04	-1.09	2.25	5.52		+			103.58	183.4	78.28	158.18	6.35	6.13	7.87	7.24	4.91	11.05	2.88	15.9	0	1	0	0	0	0	0	0	0	Atp1a4: ATPase, Na+/K+ transporting, alpha 4 polypeptide	AI480619	27222	Mm.87400.1	Atp1a4
1428936_at	Atp2b1	1.08	-1.06	1.01	2.05	1.08	1.11				+	431.23	467.76	401.75	380.01	577.46	582.8	158.98	325.46	384.74	417.14	482.45	536.22	0	0	0	0	0	0	0	0	0	Atp2b1: ATPase, Ca++ transporting, plasma membrane 1	BI080417	67972	Mm.103450.1	Atp2b1
1454838_s_at	AW548124	1.06	-1.33	-2.71	-1.2	1.22	-1.08			-		94.48	99.89	114.71	86.39	835.3	308.59	1531.72	1279.5	67.92	82.87	429.55	398.48	0	0	1	0	0	0	0	0	0	AW548124 /// LOC100048505: expressed sequence AW548124 /// similar to Expressed sequence AW548124	BB323985	100048505 /// 106522	Mm.21597.2	AW548124
1435648_at	B430119L13Rik	2.63	2.66	1.94	2.3	-1.01	1.08	+	+		+	234.9	618.92	245.11	652.17	343.45	665.14	627.53	1442.71	151.87	150.25	271.54	292.44	0	0	0	1	0	0	0	0	0	B430119L13Rik: RIKEN cDNA B430119L13 gene	BB325766	320974	Mm.23283.1	B430119L13Rik
1436033_at	BC031353	2.21	2.34	1.25	2.89	-1.16	1.28	+			+	42.26	93.32	26.56	62.29	47.02	58.62	82.12	237.7	45.37	39.19	20.15	25.8	1	0	0	0	0	0	0	0	0	BC031353: cDNA sequence BC031353	BG276629	235493	Mm.23921.1	BC031353
1442187_at	Bdkrb2	1.62	1.41	1.88	7.16	-1.14	-2.25				+	10.96	17.7	5.41	7.64	9.23	17.31	28.5	204.11	8.8	7.73	11.33	5.04	0	0	0	0	0	0	0	0	0	Bdkrb2: Bradykinin receptor, beta 2	AW490711	12062	Mm.101831.1	Bdkrb2
1422168_a_at	Bdnf	-1.03	-1.29	-1.83	-2.5	-1.12	-1.29				-	25.24	24.48	28.8	22.3	41.35	22.65	116.16	46.51	22.3	19.92	53.41	41.55	0	0	0	0	0	0	0	0	0	Bdnf: brain derived neurotrophic factor	AY057913	12064	Mm.1442.1	Bdnf
1418025_at	Bhlhb2	2.16	1.93	1.26	1.58	-1.06	-1.12	+				149.71	324.04	139.51	269.65	1260.55	1593.56	1210.99	1908.29	137	128.69	1047.9	931.48	1	0	0	0	0	0	0	0	0	Bhlhb2: basic helix-loop-helix domain containing, class B2	NM_011498	20893	Mm.2436.1	Bhlhb2
1448272_at	Btg2	1.58	1.52	2.28	1.32	1.1	1.05			+		194.99	307.81	201.18	306.53	364.03	829.38	1696.75	2235.84	229	251.78	248.47	260.31	0	0	1	0	0	0	0	0	0	Btg2: B-cell translocation gene 2, anti-proliferative	NM_007570	12227	Mm.903.1	Btg2
1426894_s_at	C230093N12Rik	2.16	2.11	1.56	1.48	1.04	1.21	+	+			160.52	346.6	148.97	315.01	342.56	533.22	325.41	480.31	233.98	243.27	161.64	194.79	0	0	0	1	0	0	0	0	0	C230093N12Rik: RIKEN cDNA C230093N12 gene	BC023470	98952	Mm.4065.1	C230093N12Rik
1433988_s_at	C230098O21Rik	-1.24	-1.21	-2.42	-1.74	1	-1.01			-		30.67	24.82	34.42	28.55	113.03	46.65	106.11	61	35.44	35.46	73.62	72.57	0	0	1	0	0	0	0	0	0	C230098O21Rik: RIKEN cDNA C230098O21 gene	BG075755	102153	Mm.40303.1	C230098O21Rik
1428095_a_at	C2cd2l	1.81	2.04	1.67	1.43	-1.08	1.09		+			94.45	170.7	88.19	179.8	92.3	154.12	121.89	174.78	94.86	88.09	82.35	89.81	0	1	0	0	0	0	0	0	0	C2cd2l: C2 calcium-dependent domain containing 2-like	AK004920	71764	Mm.33869.1	C2cd2l	TMEM24
1422710_a_at	Cacna1h	1.68	3.66	3.96	4.17	-1.06	1.02		+	+	+	36.12	60.65	19.55	71.54	37.2	147.15	39.79	165.86	25.13	23.64	30.84	31.32	0	0	0	0	0	1	0	0	1	Cacna1h: calcium channel, voltage-dependent, T type, alpha 1H subunit	NM_021415	58226	Mm.180108.1	Cacna1h
1452572_at	Camk4	-1.2	2.12	1	1.07	-1.8	1		+			71.71	59.81	44.78	94.93	87.73	88.02	100.66	108.18	73.2	40.73	98.34	98.51	0	1	0	0	0	0	0	0	0	Camk4: calcium/calmodulin-dependent protein kinase IV	M16206	12326	Mm.2951.3	Camk4
1418954_at	Camkk1	1.52	2.36	2.43	2.2	1.25	-1.08			+	+	57.65	87.78	30.01	70.88	126.96	308.38	134.63	295.79	23.5	29.47	57.14	52.97	0	0	1	0	0	0	0	0	1	Camkk1: calcium/calmodulin-dependent protein kinase kinase 1, alpha	NM_018883	55984	Mm.9998.1	Camkk1
1450355_a_at	Capg	2.12	2.6	1.26	-1.11	1.04	-1.05	+	+			280.76	595.46	238.67	619.46	796.31	999.5	293.1	262.92	179.85	186.79	461.97	437.97	0	0	0	1	0	0	0	0	0	Capg: capping protein (actin filament), gelsolin-like	NM_007599	12332	Mm.18626.1	Capg
1426062_a_at	Casp7	3.87	1.07	-1.21	1.26	1.51	-1.06	+				27.61	106.96	79.81	85.76	131.4	108.87	67.05	84.72	41.37	62.57	62.12	58.61	1	0	0	0	0	0	0	0	0	Casp7: caspase 7	U67321	12369	Mm.35687.2	Casp7
1449145_a_at	Cav1	1.7	1.86	2.25	2.44	1.09	-1.14			+	+	360.69	611.81	314.65	585.64	432.62	972.2	477.4	1163.84	83.84	91.59	203.66	178.54	0	0	1	0	0	0	0	0	1	Cav1: caveolin, caveolae protein 1	AB029929	12389	Mm.28278.1	Cav1
1418582_at	Cbfa2t3	1.57	1.89	1.59	6.6	-1.53	1.57				+	23.31	36.68	26.01	49.19	32.15	51.15	42.98	283.78	36.88	24.04	12.8	20.16	0	0	0	0	0	0	0	0	0	Cbfa2t3: core-binding factor, runt domain, alpha subunit 2, translocated to, 3 (human)	NM_009824	12398	Mm.12429.1	Cbfa2t3
1423286_at	Cbln1	2.21	2.15	1.42	3.63	-1.02	-1.48	+	+		+	55.32	122.12	51.96	111.49	38.74	54.98	54.23	196.76	49.54	48.42	38.72	26.12	0	0	0	1	0	0	0	0	0	Cbln1 /// LOC100046314: cerebellin 1 precursor protein /// similar to precerebellin-1	AA016422	100046314 /// 12404	Mm.4880.1	Cbln1
1432391_at	Ccdc21	-2.53	-1.7	1.46	1.23	1.21	1.08	-				158.58	62.6	117.69	69.12	69.01	100.45	100.71	124.13	95.53	115.17	76.57	82.77	1	0	0	0	0	0	0	0	0	Ccdc21: coiled-coil domain containing 21	AK010621	70012	Mm.200347.1	Ccdc21
1426816_at	Ccdc64	-1.39	-1.03	-2.95	-1.18	-1.08	-1.01			-		117.89	84.81	81.68	79.4	282.56	95.72	160.94	136.92	167.77	155.68	181.47	180.52	0	0	1	0	0	0	0	0	0	Ccdc64: coiled-coil domain containing 64	BC024804	75665	Mm.38300.1	Ccdc64
1427157_at	Ccdc85a	1.02	1.06	-2.15	-1.57	-1.17	-1.09			-		75.13	76.42	58.43	61.66	130.78	60.7	183.93	117.35	57.97	49.7	163.96	150.16	0	0	1	0	0	0	0	0	0	Ccdc85a: coiled-coil domain containing 85A	AW060797	216613	Mm.93759.1	Ccdc85a
1419413_at	Ccl17	1.42	1.24	2.25	2.62	-2.47	2.13				+	88.76	125.85	93.51	116.2	26.38	59.23	41.26	108.23	22.13	8.97	6.96	14.84	0	0	0	0	0	0	0	0	0	Ccl17: chemokine (C-C motif) ligand 17	NM_011332	20295	Mm.41988.1	Ccl17
1417419_at	Ccnd1	1.32	1.43	2.74	1.54	-1.02	-1.28			+		889.29	1175.69	943.17	1353.19	409.73	1121.44	298.47	458.96	861.73	847.7	542.33	422.29	0	0	1	0	0	0	0	0	0	Ccnd1: cyclin D1	NM_007631	12443	Mm.22288.1	Ccnd1
1448229_s_at	Ccnd2	1.34	-1.03	2.04	1.8	-1.31	1.11			+		140.22	188.23	164.52	159.09	158.78	324.55	85.34	153.79	48.23	36.82	38.98	43.42	0	0	1	0	0	0	0	0	0	Ccnd2: cyclin D2	NM_009829	12444	Mm.3141.1	Ccnd2
1436346_at	Cd109	1.69	1.91	2.47	1.99	1.01	-1.06			+		92.21	155.43	94.81	180.68	73.66	181.95	74.7	148.3	48.11	48.6	46.6	43.86	0	0	1	0	0	0	0	0	0	Cd109: CD109 antigen	AV246882	235505	Mm.220956.1	Cd109
1417599_at	Cd276	2.49	2.58	1.28	1.33	-1.05	1.04	+	+			411.59	1024.39	382.3	985.27	784.48	1007.96	693.9	920.69	406.27	388.49	513.72	532.55	0	0	0	1	0	0	0	0	0	Cd276: CD276 antigen	NM_133983	102657	Mm.5356.1	Cd276
1449582_at	Cdx1	1.63	2.81	2.46	1.76	-1.61	-1.26			+		31.94	51.99	21.89	61.48	81.26	199.66	45.47	80.21	20.36	12.63	30.36	24.18	0	0	1	0	0	0	0	0	0	Cdx1: caudal type homeo box 1	BC019986	12590	Mm.144448.1	Cdx1
1431014_at	Cecr2	-1.07	-1	-2.04	-1.14	1.13	1			-		127.73	119.09	105.41	105.2	193.84	95.12	176.6	154.33	149.55	168.91	198.22	199.08	0	0	1	0	0	0	0	0	0	Cecr2: cat eye syndrome chromosome region, candidate 2 homolog (human)	AK013061	330409	Mm.31215.1	Cecr2
1449402_at	Chst7	-1.04	1.13	-2.78	-1.28	-1.29	1.17			-		30.46	29.39	20.96	23.67	346.61	124.52	180.02	140.97	36.33	28.18	103.45	120.69	0	0	1	0	0	0	0	0	0	Chst7: carbohydrate (N-acetylglucosamino) sulfotransferase 7	AB046929	60322	Mm.44827.1	Chst7
1418659_at	Clock	1.79	2.05	1.37	1.38	1.01	1.11		+			148.14	265.77	115.16	236.15	133.07	182.35	278.79	383.69	131.57	133.15	114.92	127.47	0	1	0	0	0	0	0	0	0	Clock: circadian locomoter output cycles kaput	BB203106	12753	Mm.3552.1	Clock
1439314_at	Clock	2.35	1.24	1.41	1.28	1.05	1.9	+				43.51	102.11	65.33	80.78	44.89	63.35	23.01	29.52	41.59	43.8	33.64	64.04	1	0	0	0	0	0	0	0	0	Clock: circadian locomoter output cycles kaput	AV290890	12753	Mm.122375.1	Clock
1422798_at	Cntnap2	5.6	3.4	5.64	4.01	-1.34	1.12	+	+	+	+	27.5	154.15	38.24	129.99	98.24	553.87	144.98	580.78	39.4	29.42	54.26	61	0	0	0	0	0	0	1	1	1	Cntnap2: contactin associated protein-like 2	AU079588	66797	Mm.45210.1	Cntnap2
1419295_at	Creb3l1	1.19	1.56	2.91	1.69	-1.01	1.32			+		173.46	205.87	135.59	211.87	146.86	426.99	163.11	275.93	71.07	70.38	76.85	101.18	0	0	1	0	0	0	0	0	0	Creb3l1: cAMP responsive element binding protein 3-like 1	BC016447	26427	Mm.10353.1	Creb3l1
1436983_at	Crebbp	1.25	-1.13	1.06	2.1	-1.04	1.05				+	403.17	503.99	591.78	524.83	235.62	248.64	116.35	244.46	576.92	554.41	212.07	223.21	0	0	0	0	0	0	0	0	0	Crebbp: CREB binding protein	BG069466	12914	Mm.27963.1	Crebbp
1419038_a_at	Csnk2a1	-1.08	-1.07	1.21	2.06	1.04	1.12				+	2269.38	2095.15	2846.75	2663.33	1012.41	1220.24	229.15	472.57	2890.55	3006.17	1153.06	1289.71	0	0	0	0	0	0	0	0	0	Csnk2a1 /// LOC100039026: casein kinase 2, alpha 1 polypeptide /// similar to Casein kinase 2, alpha 1 polypeptide	BB283759	100039026 /// 12995	Mm.23692.1	Csnk2a1
1422510_at	Ctdspl	1.96	2.88	2.45	2.02	1.07	1.18		+	+	+	107.09	210.16	60.98	175.72	366.97	897.36	160.15	322.72	71.61	76.49	159.54	187.76	0	0	0	0	0	1	0	0	1	Ctdspl: CTD (carboxy-terminal domain, RNA polymerase II, polypeptide A) small phosphatase-like	NM_133710	69274	Mm.28747.1	Ctdspl
1435435_at	Cttnbp2	5.25	6.84	4.77	2.43	-1.77	-1.74			+		4.99	26.23	3.61	24.66	24.21	115.57	25.96	63.1	4.11	2.32	9.41	5.41	0	0	1	0	0	0	0	0	0	Cttnbp2: cortactin binding protein 2	BB357580	30785	Mm.17573.1	Cttnbp2
1415803_at	Cx3cl1	3.81	3.26	3.94	2.52	1.18	1.03	+	+	+	+	40.65	155.04	50.96	165.92	96.38	379.89	56.99	143.74	30.05	35.51	48.5	49.98	0	0	0	0	0	0	1	1	1	Cx3cl1: chemokine (C-X3-C motif) ligand 1	AF010586	20312	Mm.3205.1	Cx3cl1
1419209_at	Cxcl1	7.97	9.99	7.84	5.11	-2.23	1.09	+	+	+	+	17.87	142.46	15.12	151.03	23.53	184.41	233.54	1192.35	10.92	4.89	9.49	10.35	0	0	0	0	0	0	1	1	1	Cxcl1: chemokine (C-X-C motif) ligand 1	NM_008176	14825	Mm.21013.1	Cxcl1
1418930_at	Cxcl10	2.76	2.57	5.85	-1.23	1.23	1.02			+		22.53	62.11	31.62	81.38	36.42	212.91	536.86	435.83	30.36	37.23	74.37	75.65	0	0	1	0	0	0	0	0	0	Cxcl10 /// LOC100045000: chemokine (C-X-C motif) ligand 10 /// similar to Small inducible cytokine B10 precursor (CXCL10) (Interferon-gamma-induced protein CRG-2) (Gamma-IP10) (IP-10) (C7)	NM_021274	100045000 /// 15945	Mm.877.1	Cxcl10
1419697_at	Cxcl11	1.73	1.15	2.58	1.14	1.49	1.03			+		17.34	29.94	25.11	28.86	83.56	215.27	412.46	471.34	16.51	24.63	119.27	122.68	0	0	1	0	0	0	0	0	0	Cxcl11 /// LOC630447: chemokine (C-X-C motif) ligand 11 /// similar to Small inducible cytokine B11 precursor (CXCL11) (Interferon-inducible T-cell alpha chemoattractant) (I-TAC)	NM_019494	56066 /// 630447	Mm.131723.1	Cxcl11
1448823_at	Cxcl12	1.39	1.2	-1.09	2.12	1.06	1.06				+	124.92	174.06	114.47	137.88	86.68	79.35	146.11	309.32	11.56	12.29	87.65	92.5	0	0	0	0	0	0	0	0	0	Cxcl12: chemokine (C-X-C motif) ligand 12	BC006640	20315	Mm.465.2	Cxcl12
1422217_a_at	Cyp1a1	-1.04	-1.4	1.04	-2.14	-1.09	-1.2				-	23.13	22.24	29.84	21.32	30.66	31.95	908.63	425.06	30.37	27.92	27.89	23.3	0	0	0	0	0	0	0	0	0	Cyp1a1: cytochrome P450, family 1, subfamily a, polypeptide 1	NM_009992	13076	Mm.14089.1	Cyp1a1
1419430_at	Cyp26a1	-1.29	-1.22	-3.04	-1.34	1.53	-1.05			-		38.59	29.87	33.51	27.52	485.35	159.79	69.86	52.1	38.75	59.12	121.2	115.52	0	0	1	0	0	0	0	0	0	Cyp26a1: cytochrome P450, family 26, subfamily a, polypeptide 1	NM_007811	13082	Mm.42230.1	Cyp26a1
1449316_at	Cyp4f15	-1.51	-1.07	1.9	2.12	-2.21	2				+	19.37	12.84	15.32	14.26	63.36	120.61	89.87	190.67	16.76	7.58	11.18	22.36	0	0	0	0	0	0	0	0	0	Cyp4f15: cytochrome P450, family 4, subfamily f, polypeptide 15	NM_134127	106648	Mm.26539.1	Cyp4f15
1421075_s_at	Cyp7b1	1.01	-1.27	-2.69	-1.48	1.04	1.1			-		56.61	57.08	59.16	46.63	142.66	53.06	231.09	156.31	40.15	41.61	99.1	109.47	0	0	1	0	0	0	0	0	0	Cyp7b1: cytochrome P450, family 7, subfamily b, polypeptide 1	NM_007825	13123	Mm.4781.1	Cyp7b1
1438133_a_at	Cyr61	-1.06	-1.12	2.33	1.01	-1.14	1.08			+		595.17	561.63	613.72	546.5	468.3	1090.5	2429.12	2446.67	529.1	465.31	526.33	566.02	0	0	1	0	0	0	0	0	0	Cyr61: cysteine rich protein 61	BM202770	16007	Mm.1231.2	Cyr61
1449282_at	Cysltr1	-1.65	-1.41	-2.59	-1.26	-1.88	1.07			-		5.18	3.13	9.34	6.62	147.26	56.89	141.61	112.41	12.22	6.5	72.86	77.71	0	0	1	0	0	0	0	0	0	Cysltr1: cysteinyl leukotriene receptor 1	BC027102	58861	Mm.40339.1	Cysltr1
1454806_at	D12Ertd553e	2.33	1.72	-1.23	1.2	1.17	-1.07	+				70.4	164.24	70.74	122.02	143.42	116.9	177.73	212.85	48.16	56.18	74.27	69.26	1	0	0	0	0	0	0	0	0	D12Ertd553e: DNA segment, Chr 12, ERATO Doi 553, expressed	AV228737	76820	Mm.27563.1	D12Ertd553e
1457304_at	D13Ertd787e	-1.03	-2.22	-1.36	2.05	1.48	1.51		-			98.48	95.88	179.89	80.94	24.52	18.05	3.27	6.69	90.35	133.38	23.34	35.16	0	1	0	0	0	0	0	0	0	D13Ertd787e: DNA segment, Chr 13, ERATO Doi 787, expressed	BG070025	52680	Mm.26254.1	D13Ertd787e
1434301_at	D330050I23Rik	2.95	3.62	1.32	1.81	-1.01	1.13	+	+			63.93	188.79	48.71	176.47	360.26	475.23	484.95	878.95	47.97	47.61	192.74	218.63	0	0	0	1	0	0	0	0	0	D330050I23Rik: RIKEN cDNA D330050I23 gene	BE303700	399603	Mm.22755.1	D330050I23Rik
1436476_at	Dand5	2.46	1.85	17.82	3.19	-1.49	-1.89			+	+	27.71	68.04	29.02	53.69	22.74	405.2	42.34	135.01	32.21	21.67	29.66	15.66	0	0	1	0	0	0	0	0	1	Dand5: DAN domain family, member 5	BB556938	23863	Mm.35086.1	Dand5
1451431_a_at	Dbndd2	4.37	3.97	1.84	2.31	1.04	1.03	+	+		+	50.46	220.6	44.59	176.99	187.28	343.88	188.17	434.98	63.68	66.02	96.74	99.28	0	0	0	1	0	0	0	0	0	Dbndd2: dysbindin (dystrobrevin binding protein 1) domain containing 2	BC019947	52840	Mm.195525.1	Dbndd2
1438211_s_at	Dbp	-1.03	1.17	-2.46	1.16	1.2	-1.04			-		101.32	98.21	62.18	73.04	270.73	110.21	302.33	349.82	94.3	112.9	249.66	240.7	0	0	1	0	0	0	0	0	0	Dbp: D site albumin promoter binding protein	BB550183	13170	Mm.24222.3	Dbp
1450145_at	Dbpht1	3.24	1.01	1.01	-1.82	1.95	-1.01	+				24.33	78.77	62.75	63.36	69.62	70.37	47.27	25.95	39.99	77.86	99.2	98.56	1	0	0	0	0	0	0	0	0	Dbpht1: DNA binding protein with his-thr domain	NM_019416	20749	Mm.117096.1	Dbpht1
1417516_at	Ddit3	-1.25	1.08	-1.07	-2.16	-1.05	1.42				-	184.96	147.89	134.81	145.57	163.58	152.85	1485.86	686.93	125.15	119.64	314.37	446.33	0	0	0	0	0	0	0	0	0	Ddit3: DNA-damage inducible transcript 3	NM_007837	13198	Mm.7549.1	Ddit3
1415797_at	Ddr1	2.09	1.98	1.39	1.2	1.05	-1.05	+				147.79	308.26	123.84	245.23	520.95	722.18	620.97	742.34	143.88	151.69	528.79	504.66	1	0	0	0	0	0	0	0	0	Ddr1: discoidin domain receptor family, member 1	BF225985	12305	Mm.5021.1	Ddr1
1448390_a_at	Dhrs3	1.31	-1.65	-2.18	-1.3	-1.27	1.24			-		17.03	22.26	11.43	6.93	105.24	48.31	227.09	175.11	27.53	21.66	91.42	113.41	0	0	1	0	0	0	0	0	0	Dhrs3: dehydrogenase/reductase (SDR family) member 3	NM_011303	20148	Mm.14063.1	Dhrs3
1435207_at	Dixdc1	2.54	2.92	1.48	3.72	1.22	1.16	+	+		+	52.81	134.22	42.26	123.32	83.27	123.4	96.65	359.08	35.95	44	25.86	29.94	0	0	0	1	0	0	0	0	0	Dixdc1: DIX domain containing 1	BB758432	330938	Mm.41644.1	Dixdc1
1420360_at	Dkk1	-1.66	-1.25	-3.19	-1.79	-1.1	1.03			-		56.6	34.17	33.88	27.14	633.82	198.44	417.22	232.86	156.51	142.23	175.96	180.51	0	0	1	0	0	0	0	0	0	Dkk1: dickkopf homolog 1 (Xenopus laevis)	NM_010051	13380	Mm.7960.1	Dkk1
1448877_at	Dlx2	1.71	1.24	-2.58	-3.25	1.03	1.97				-	6.92	11.86	8.3	10.26	16.79	6.5	190.15	58.57	9.98	10.32	5.73	11.3	0	0	0	0	0	0	0	0	0	Dlx2: distal-less homeobox 2	NM_010054	13392	Mm.3896.1	Dlx2
1428781_at	Dmkn	2.93	2.96	4.94	2.75	1.05	-2.04	+	+	+		39.24	115.08	28.26	83.54	27.05	133.51	21.26	58.48	45.94	48.18	30.54	14.97	0	0	0	0	0	0	1	0	0	Dmkn: dermokine	BI452905	73712	Mm.30138.1	Dmkn
1426867_at	Dmrt2	3.34	3.27	5.47	10.82	-1.34	-2.28				+	7.73	25.81	8.61	28.14	9.51	52.02	11.51	124.53	11.89	8.91	20.02	8.78	0	0	0	0	0	0	0	0	0	Dmrt2: doublesex and mab-3 related transcription factor 2	BC027669	226049	Mm.141535.1	Dmrt2
1419163_s_at	Dnajc3a	2.36	1.41	1.1	-1.01	1.52	1.37	+				42.44	99.97	68.07	95.8	79.16	87.21	62.63	62.17	51.24	77.82	63.75	87.58	1	0	0	0	0	0	0	0	0	Dnajc3a: DnaJ (Hsp40) homolog, subfamily C, member 3A	BE624323	100037258	Mm.12616.1	Dnajc3a
1426911_at	Dsc2	2.83	2.4	1.55	1.78	1.09	-1.04	+	+			77.34	219.04	69.94	167.95	467.22	722.32	453.78	806.51	79.63	86.52	190.15	182.71	0	0	0	1	0	0	0	0	0	Dsc2: desmocollin 2	BC004663	13506	Mm.4163.2	Dsc2
1435494_s_at	Dsp	2.55	2.62	1.56	1.58	1.03	1.02	+	+			388.33	991.84	327.36	856.82	3011.45	4706.8	2229.3	3515.6	229.36	235.64	1343.45	1366.3	0	0	0	1	0	0	0	0	0	Dsp: desmoplakin	AV297961	109620	Mm.203911.1	Dsp
1425822_a_at	Dtx1	1.89	1.95	2.69	2.11	1.02	-1.08			+	+	130.05	246.4	121.97	237.35	112.38	302.68	128.99	272.79	103.8	106.24	228.08	212.14	0	0	1	0	0	0	0	0	1	Dtx1: deltex 1 homolog (Drosophila)	AB015422	14357	Mm.1645.2	Dtx1
1417163_at	Dusp10	1.43	1.59	-1.08	-2.2	-1.19	-1.71				-	8.25	11.78	5.92	9.43	25.08	23.2	174.45	79.45	6.2	5.22	18.38	10.76	0	0	0	0	0	0	0	0	0	Dusp10: dual specificity phosphatase 10	NM_022019	63953	Mm.34912.1	Dusp10
1450698_at	Dusp2	2.18	1.81	8.58	3.32	1.05	1.23			+	+	24.91	54.27	27.45	49.74	53.91	462.37	77.75	258.33	25.05	26.27	30.33	37.17	0	0	1	0	0	0	0	0	1	Dusp2: dual specificity phosphatase 2	L11330	13537	Mm.4729.1	Dusp2
1428834_at	Dusp4	-1.81	-1.94	-3.14	-1.67	-1.02	1.1			-		366.36	202.62	313.18	161.49	1065.44	339.75	557.81	334.55	259.44	253.64	408.92	448.3	0	0	1	0	0	0	0	0	0	Dusp4: dual specificity phosphatase 4	AK012530	319520	Mm.153803.1	Dusp4
1438658_a_at	Edg3	7.72	8.73	1.39	5.56	-1.45	1.58	+	+		+	22.83	176.34	19.57	170.89	47.56	66.32	106.88	594.78	25.2	17.34	19.71	31.18	0	0	0	1	0	0	0	0	0	Edg3: endothelial differentiation, sphingolipid G-protein-coupled receptor, 3	AV238324	13610	Mm.136736.2	Edg3
1451924_a_at	Edn1	-1.54	-3.85	-1.08	-2.37	-1.14	1.34		-		-	79.81	51.7	94.39	24.5	63.18	58.55	541.91	228.82	58.85	51.8	62.29	83.21	0	1	0	0	0	0	0	0	0	Edn1: endothelin 1	D43775	13614	Mm.14543.2	Edn1
1437478_s_at	Efhd2	2.07	1.64	1.58	1.22	1.18	1.06	+				129.49	268.19	132.13	217.18	458.96	726.94	463.87	567.01	182.4	214.82	309.24	327.48	1	0	0	0	0	0	0	0	0	Efhd2: EF hand domain containing 2	AA409309	27984	Mm.200660.1	Efhd2
1416895_at	Efna1	5.98	9.62	2.26	5.8	1.83	1.13	+	+	+	+	15.32	91.68	10.72	103.12	121.77	275.55	88.87	515.38	7.99	14.61	37.53	42.39	0	0	0	0	0	0	1	1	1	Efna1: ephrin A1	D38146	13636	Mm.15675.1	Efna1
1431170_at	Efna3	2.91	3.29	1.71	2.59	-1.12	-1.05	+	+		+	109.52	318.81	78.57	258.45	403.52	689.58	176.31	455.91	135.5	121.37	221.93	210.55	0	0	0	1	0	0	0	0	0	Efna3 /// LOC100046031: ephrin A3 /// similar to Ephrin A3	AA388313	100046031 /// 13638	Mm.8547.1	Efna3
1421784_a_at	Efna4	1.66	1.57	1.4	2.27	1.26	-1.02				+	123.02	204.64	107.64	168.82	262.39	368.56	140.77	319.66	100.19	125.79	186	182.31	0	0	0	0	0	0	0	0	0	Efna4: ephrin A4	NM_007910	13639	Mm.16332.1	Efna4
1418285_at	Efnb1	3.52	2.7	2.17	1.96	1	-1.14	+	+	+		63.45	223.15	83.83	226.13	153.99	334.79	217.68	426.38	48.1	48.24	77.53	68.02	0	0	0	0	0	0	1	0	0	Efnb1: ephrin B1	NM_010110	13641	Mm.3374.1	Efnb1
1417065_at	Egr1	1.63	1.55	6.86	-1.04	-1.14	-1.02			+		483.05	789.64	619.87	961.25	189.32	1299.07	11901.9	11476.8	508.75	444.32	138.84	136.53	0	0	1	0	0	0	0	0	0	Egr1: early growth response 1	NM_007913	13653	Mm.181959.1	Egr1
1436329_at	Egr3	2.56	3.16	5.66	-1.01	-1.17	1.38			+		16.86	43.19	13.52	42.66	15.38	87	769.3	763.64	12.69	10.84	9.83	13.52	0	0	1	0	0	0	0	0	0	Egr3: early growth response 3	AV346607	13655	Mm.86774.1	Egr3
1417235_at	Ehd3	3.48	2.78	2.8	5.79	1.04	1.08			+	+	57.33	199.34	75.83	211.09	137.45	385.36	126.19	730.14	71.64	74.55	87.76	94.95	0	0	1	0	0	0	0	0	1	Ehd3: EH-domain containing 3	BM234719	57440	Mm.18526.1	Ehd3
1440866_at	Eif2ak2	1.25	1.01	2	-1.19	1.01	-1.19			+		79.48	99.23	104.44	105	143.45	287.36	183.24	154.38	76.25	76.75	69.89	58.8	0	0	1	0	0	0	0	0	0	Eif2ak2: eukaryotic translation initiation factor 2-alpha kinase 2	AV328340	19106	Mm.86877.1	Eif2ak2
1428321_at	Eml1	4.41	2.81	2.18	1.77	1.08	-1.25			+		7.42	32.71	13.3	37.34	66.45	144.8	105.43	186.19	8.79	9.51	18.57	14.8	0	0	1	0	0	0	0	0	0	Eml1 /// LOC634102: echinoderm microtubule associated protein like 1 /// similar to echinoderm microtubule associated protein like 1	AK003593	634102 /// 68519	Mm.41287.1	Eml1
1420965_a_at	Enc1	1.19	1.29	1.5	2.06	1.03	1.03				+	1957.42	2322.03	1919.14	2475.52	1498.49	2246.27	1922.14	3967.89	1563.42	1603.83	1271.94	1311.85	0	0	0	0	0	0	0	0	0	Enc1: ectodermal-neural cortex 1	BM120053	13803	Mm.30502.1	Enc1
1436287_at	ENSMUSG00000074303	1.8	1.95	2.23	1.51	1.11	-1.03			+		1049.11	1888.97	896.56	1745.25	525.71	1173.24	539.63	813.81	708.68	783.28	919.33	894.22	0	0	1	0	0	0	0	0	0	ENSMUSG00000074303: predicted gene, ENSMUSG00000074303	BF466943	100038489	Mm.58847.1	ENSMUSG00000074303
1435436_at	Epas1	1.09	-1.02	2.68	1.07	-1.03	1.01			+		1555.71	1695.32	1699.79	1663.46	157.62	422.84	185.67	198.99	1470.91	1428.03	257.72	259.38	0	0	1	0	0	0	0	0	0	Epas1: endothelial PAS domain protein 1	BI647951	13819	Mm.87705.1	Epas1
1451991_at	Epha7	-1.36	1.03	-3.17	-1.9	1.02	1.14			-		19.13	14.11	24.3	25.07	145.49	45.89	211.47	111.36	23.74	24.32	40.69	46.22	0	0	1	0	0	0	0	0	0	Epha7: Eph receptor A7	BC026153	13841	Mm.4806.1	Epha7
1450779_at	Fabp7	5.64	6.88	2.72	2.73	-1.33	1.05	+	+	+	+	57.08	321.89	44.64	307.18	214.67	583.24	152.53	415.94	15.97	12.05	27.7	29	0	0	0	0	0	0	1	1	1	Fabp7: fatty acid binding protein 7, brain	NM_021272	12140	Mm.3644.1	Fabp7
1425941_a_at	Fanci	1.03	2.3	-1.1	-1.32	1.15	1.42		+			103.37	106.13	46.27	106.55	44.39	40.46	38.73	29.29	72.58	83.1	52.47	74.62	0	1	0	0	0	0	0	0	0	Fanci: Fanconi anemia, complementation group I	BC025462	208836	Mm.219586.1	Fanci
1460208_at	Fbn1	1.35	1.88	2.09	2.83	1.2	1.02			+	+	148.84	200.47	120.17	225.79	119.86	250.05	145.59	412.3	39.9	48.05	47	47.84	0	0	1	0	0	0	0	0	1	Fbn1: fibrillin 1	NM_007993	14118	Mm.735.1	Fbn1
1455337_at	Fgd4	-1.02	-1.36	-2.07	1.03	-1.13	1.22			-		121.05	118.15	125.78	92.48	343.82	166.12	294.86	304.53	145.91	129.62	258.95	316.13	0	0	1	0	0	0	0	0	0	Fgd4: FYVE, RhoGEF and PH domain containing 4	BQ175875	224014	Mm.32846.1	Fgd4
1438883_at	Fgf5	1.95	1.22	-3.56	1.01	1.18	1.07			-		22.68	44.18	18.32	22.35	953.35	268.04	447.58	452.16	39.53	46.74	745	798.1	0	0	1	0	0	0	0	0	0	Fgf5: fibroblast growth factor 5	AV240088	14176	Mm.107028.1	Fgf5
1419184_a_at	Fhl2	1.22	1.54	2.5	1.67	1.27	1.07			+		129.14	157.17	105.42	162.81	107.14	267.85	257.84	429.76	75.4	95.7	72	76.92	0	0	1	0	0	0	0	0	0	Fhl2: four and a half LIM domains 2	NM_010212	14200	Mm.6799.1	Fhl2
1422733_at	Fjx1	3.59	2.95	4.46	7.31	-1.16	1.19	+	+	+	+	101.32	363.6	155.78	458.94	128.28	572.54	40.49	295.88	99.51	85.63	75.78	90.11	0	0	0	0	0	0	1	1	1	Fjx1: four jointed box 1 (Drosophila)	AV230815	14221	Mm.29730.1	Fjx1
1429310_at	Flrt3	-1.13	-1.76	-2.09	-1.35	1.01	-1.01			-		33.47	29.56	32.36	18.34	144.15	68.96	479.85	356.5	120.1	121.79	85.98	85.29	0	0	1	0	0	0	0	0	0	Flrt3: fibronectin leucine rich transmembrane protein 3	BE945486	71436	Mm.66061.1	Flrt3
1451756_at	Flt1	2.07	2.35	2.55	3.37	-1.24	1.18	+	+	+	+	123.66	255.5	106.47	250.48	238.84	609.77	181.16	611.13	43.83	35.27	179.87	212.16	0	0	0	0	0	0	1	1	1	Flt1: FMS-like tyrosine kinase 1	D88690	14254	Mm.3464.2	Flt1
1417487_at	Fosl1	-1.09	-1.29	-1.25	-3.28	-1.69	1.03				-	21.83	19.94	22.96	17.86	14.55	11.68	216.59	65.98	39.02	23.07	14.16	14.51	0	0	0	0	0	0	0	0	0	Fosl1: fos-like antigen 1	U34245	14283	Mm.6215.1	Fosl1
1419486_at	Foxc1	2.51	1.63	2.18	2.53	-1.05	-1.12			+	+	19.45	48.85	26.18	42.56	44.63	97.29	48.34	122.48	15.52	14.79	17.23	15.34	0	0	1	0	0	0	0	0	1	Foxc1: forkhead box C1	BB759833	17300	Mm.12949.1	Foxc1
1422210_at	Foxd3	-1.51	-2.26	-1.45	-2.17	-1.04	1.24		-			308.79	204	251.71	111.34	21.81	15.02	17.88	8.24	208.27	200.96	114.39	141.64	0	1	0	0	0	0	0	0	0	Foxd3: forkhead box D3	U41047	15221	Mm.4758.1	Foxd3
1434939_at	Foxf1a	1.18	1.2	3.25	2.11	-1.14	1.05			+	+	44.97	52.96	36.67	43.9	22.93	74.57	87.56	184.68	24.79	21.69	20.82	21.82	0	0	1	0	0	0	0	0	1	Foxf1a: forkhead box F1a	BB437522	15227	Mm.33897.1	Foxf1a
1438558_x_at	Foxq1	1.03	-1.1	1.07	2.34	1.01	1.15				+	36.3	37.49	38.51	35.01	55.75	59.81	99.84	233.85	89.89	91.21	38	43.59	0	0	0	0	0	0	0	0	0	Foxq1: forkhead box Q1	AV009267	15220	Mm.75174.1	Foxq1
1426569_a_at	Frk	1.22	1.49	1.54	2.39	-1.27	1.12				+	41.97	51.32	31.55	47.09	40.19	61.77	54.31	129.65	19.22	15.14	20.92	23.45	0	0	0	0	0	0	0	0	0	Frk: fyn-related kinase	BB787292	14302	Mm.4953.2	Frk
1438169_a_at	Frmd4b	2.87	2.85	1.2	2.11	-1.24	1.03	+	+		+	85.8	246.25	69.01	196.37	951.29	1141.19	1537.76	3245.84	63.8	51.36	322.4	333.27	0	0	0	1	0	0	0	0	0	Frmd4b: FERM domain containing 4B	BB009122	232288	Mm.27789.3	Frmd4b
1456480_at	Fry	2.32	2.6	1.2	1.47	1.01	-1.13	+	+			143.77	333.32	132.1	342.86	130.05	156.03	273.59	402.79	86.44	87.44	92.65	82.08	0	0	0	1	0	0	0	0	0	Fry: furry homolog (Drosophila)	BB527078	320365	Mm.93130.1	Fry
1416658_at	Frzb	1.46	1.4	2.24	2.14	-2.58	1.23			+	+	19.02	27.68	22.59	31.7	104.03	232.98	69.29	147.94	26.6	10.32	27.97	34.51	0	0	1	0	0	0	0	0	1	Frzb: frizzled-related protein	U91905	20378	Mm.3246.1	Frzb
1434458_at	Fst	1.33	1	-2.62	-1.59	1.2	-1.34			-		57.09	76.19	62.14	62.25	1964.29	749.77	339.88	214.38	42.56	51.28	728.93	543.18	0	0	1	0	0	0	0	0	0	Fst: follistatin	BB444134	14313	Mm.23835.1	Fst
1455604_at	Fzd5	1.5	1.45	1.48	10.35	1.05	1.13				+	394.96	592.22	363	526.89	160.38	237.76	130.87	1354.17	303.02	316.74	162.53	184.45	0	0	0	0	0	0	0	0	0	Fzd5: frizzled homolog 5 (Drosophila)	BB795235	14367	Mm.23282.1	Fzd5
1420197_at	Gadd45b	3.19	3.68	4.26	2.43	-1.14	1.07	+	+	+	+	81.29	259.62	76.47	281.29	113.13	481.36	615.53	1497.82	88.83	78.22	98.05	104.7	0	0	0	0	0	0	1	1	1	Gadd45b: Growth arrest and DNA-damage-inducible 45 beta	AI323528	17873	Mm.199863.1	Gadd45b
1417399_at	Gas6	1.95	2.78	2	2.01	-1.22	-1.12		+		+	188.9	368.16	136.74	379.77	388.35	775.3	257.59	516.98	280.92	230.92	208.09	186.03	0	1	0	0	0	0	0	0	0	Gas6: growth arrest specific 6	NM_019521	14456	Mm.3982.1	Gas6
1420337_at	Gbx2	-1.97	-2.1	-1.99	-1.13	1.01	1.16		-			577.01	292.32	494.29	235.4	39.03	19.62	40.1	35.36	403.55	407.29	45.49	52.91	0	1	0	0	0	0	0	0	0	Gbx2: gastrulation brain homeobox 2	L39770	14472	Mm.1306.1	Gbx2
1460431_at	Gcnt1	1.05	-1.37	-2.51	-1.61	-1.04	1.17			-		137.86	145.15	141.04	102.97	266.58	106.07	275.47	170.9	201.62	192.96	199.83	233.48	0	0	1	0	0	0	0	0	0	Gcnt1: glucosaminyl (N-acetyl) transferase 1, core 2	AK017462	14537	Mm.40617.1	Gcnt1
1425503_at	Gcnt2	1.39	1.42	2.4	2.08	1.03	1.04			+	+	483.98	674.78	391.17	554.52	288.99	692.97	297	616.75	340.77	352.06	252.9	263.97	0	0	1	0	0	0	0	0	1	Gcnt2: glucosaminyl (N-acetyl) transferase 2, I-branching enzyme	AB037596	14538	Mm.26734.1	Gcnt2
1430353_at	Glis3	1.7	1.95	2.11	1.26	1.25	1.36			+		87.78	149.12	70.57	137.38	136.93	288.3	194.65	244.34	43.67	54.55	40.99	55.95	0	0	1	0	0	0	0	0	0	Glis3: GLIS family zinc finger 3	BB207363	226075	Mm.170521.1	Glis3
1449848_at	Gna14	1.58	2.11	-1.05	1.15	-1.19	1.16		+			65.9	104.11	48.64	102.42	50.26	48	45.47	52.15	41.16	34.64	26.54	30.73	0	1	0	0	0	0	0	0	0	Gna14: guanine nucleotide binding protein, alpha 14	NM_008137	14675	Mm.22322.1	Gna14
1454959_s_at	Gnai1	-1.15	-1.09	-2.57	1.14	1.21	1.06			-		473.99	413.72	358.68	330.23	1390.53	540.37	834.13	946.89	449.35	544.06	940.52	994.53	0	0	1	0	0	0	0	0	0	Gnai1: guanine nucleotide binding protein (G protein), alpha inhibiting 1	BQ174580	14677	Mm.28859.2	Gnai1
1422208_a_at	Gnb5	-2.19	1.02	-1.05	1.03	-1.13	-1.04	-				99.16	45.26	98.74	100.89	100.23	95.32	262.46	270.9	103.04	91.55	87.26	84.15	1	0	0	0	0	0	0	0	0	Gnb5: guanine nucleotide binding protein (G protein), beta 5	BC016135	14697	Mm.4702.1	Gnb5
1424895_at	Gpsm2	2.46	2.57	1.69	3.54	-1.17	-1	+	+		+	221.27	543.53	201.65	517.3	397.6	671.74	242.29	857.59	277.2	236.04	305.4	304.34	0	0	0	1	0	0	0	0	0	Gpsm2: G-protein signalling modulator 2 (AGS3-like, C. elegans)	BC021308	76123	Mm.220948.1	Gpsm2
1416708_a_at	Gramd1a	1.62	2.08	1.21	1.17	1.11	1.1		+			266.61	432.77	165.56	343.8	404.79	491.18	344.18	402.75	196.38	218.19	231.48	255.35	0	1	0	0	0	0	0	0	0	Gramd1a: GRAM domain containing 1A	NM_027898	52857	Mm.27366.1	Gramd1a
1436932_at	Grhl3	1.54	1.51	1.77	2.84	-1.12	-1.1				+	634.95	975.22	592.31	893.81	398.87	707.34	557.7	1586.18	684.44	608.72	239.26	217.63	0	0	0	0	0	0	0	0	0	Grhl3: grainyhead-like 3 (Drosophila)	AV231424	230824	Mm.35398.1	Grhl3
1452823_at	Gstk1	1.13	1.52	1.01	2	1.22	-1.09				+	66.09	74.89	46.08	70.01	205.81	206.92	85.67	171.44	53.42	65.35	174.38	160	0	0	0	0	0	0	0	0	0	Gstk1: glutathione S-transferase kappa 1	AK002661	76263	Mm.27395.1	Gstk1
1434141_at	Gucy1a3	21.43	22.61	9.24	6.7	4.61	-1.02	+	+	+	+	6.74	144.37	4.01	90.6	21.15	195.48	70.61	473.09	1.17	5.41	13.33	13.05	0	0	0	0	0	0	1	1	1	Gucy1a3: guanylate cyclase 1, soluble, alpha 3	BG072799	60596	Mm.32395.1	Gucy1a3
1420872_at	Gucy1b3	3.06	3.28	4.5	3.81	1.56	-1.23	+	+	+	+	33.74	103.11	24.66	80.78	41.67	187.71	54.14	206.44	9.16	14.25	40.19	32.6	0	0	0	0	0	0	1	1	1	Gucy1b3: guanylate cyclase 1, soluble, beta 3	BF472806	54195	Mm.9445.1	Gucy1b3
1418349_at	Hbegf	2.32	2.14	3.92	3.19	-1.08	-1.27	+	+	+	+	323.42	751.38	343.99	737.32	177.38	695.63	261.28	832.43	182.51	168.24	122.67	96.36	0	0	0	0	0	0	1	1	1	Hbegf: heparin-binding EGF-like growth factor	L07264	15200	Mm.4661.1	Hbegf
1418102_at	Hes1	1.79	2	1.03	3.41	1.03	-1.07		+		+	190.7	341.46	186.32	373.26	323.54	334.52	1412.05	4813.26	123.63	127.43	218.1	204.5	0	1	0	0	0	0	0	0	0	Hes1: hairy and enhancer of split 1 (Drosophila)	BC018375	15205	Mm.4451.1	Hes1
1456010_x_at	Hes5	20.02	22.96	61.04	151.55	1.19	-1.04	+	+	+	+	31.57	631.91	25.42	583.7	24.04	1467.1	50.62	7671.78	13.95	16.65	20.98	20.1	0	0	0	0	0	0	1	1	1	Hes5: hairy and enhancer of split 5 (Drosophila)	BB561515	15208	Mm.137268.2	Hes5
1422950_at	Hes7	-1.02	-1	2.74	1.73	1.05	-1.31			+		156.83	153.6	201.57	201.52	161.87	443.64	184.42	319.14	168.08	176.56	168.84	129.2	0	0	1	0	0	0	0	0	0	Hes7: hairy and enhancer of split 7 (Drosophila)	NM_033041	84653	Mm.190615.1	Hes7
1415999_at	Hey1	4.09	6.16	5.65	15.44	1.09	1.35	+	+	+	+	46.78	191.45	32.77	201.95	95.8	541.39	227.91	3518.06	19.83	21.59	44.97	60.85	0	0	0	0	0	0	1	1	1	Hey1: hairy/enhancer-of-split related with YRPW motif 1	NM_010423	15213	Mm.29581.1	Hey1
1418106_at	Hey2	5.14	5.27	3.19	7.79	-1.08	-1.33	+	+	+	+	52.71	270.75	49.73	262.2	264.51	844.65	139.68	1087.42	26.29	24.42	49.3	37.19	0	0	0	0	0	0	1	1	1	Hey2: hairy/enhancer-of-split related with YRPW motif 2	NM_013904	15214	Mm.103573.1	Hey2
1419302_at	Heyl	3.56	3.92	6.12	10.77	1.13	-1.05	+	+	+	+	29.6	105.39	23.5	91.99	25.41	155.49	35.53	382.5	24.09	27.11	22.4	21.44	0	0	0	0	0	0	1	1	1	Heyl: hairy/enhancer-of-split related with YRPW motif-like	BG695100	56198	Mm.103615.1	Heyl
1434150_a_at	Higd1c	1.07	1.08	-2.49	-1.44	1.24	1.16			-		130.41	139.99	119.81	129.88	286.39	114.96	147.47	102.57	146.61	181.33	157.44	182.78	0	0	1	0	0	0	0	0	0	Higd1c /// LOC554292 /// Mettl7a1 /// Ubie: methyltransferase like 7A1 /// HIG1 domain family, member 1C /// UbiE-YGHL1 fusion protein	AV171622	380975 /// 393082 /// 554292 /// 70152	Mm.220975.2	Higd1c	UBIE
1442051_at	Hist1h3b /// Hist1h3c /// Hist1h3d /// Hist1h3e /// Hist1h3f /// Hist2h3b /// Hist2h3c1 /// Hist2h3c2	-1.43	-1.19	-1.05	-2.38	-1.24	-1.01				-	24.61	17.17	21.34	17.86	23.12	21.95	166.51	70.05	28.72	23.07	23.48	23.19	0	0	0	0	0	0	0	0	0	Hist1h3b /// Hist1h3c /// Hist1h3d /// Hist1h3e /// Hist1h3f /// Hist2h3b /// Hist2h3c1 /// Hist2h3c2: histone cluster 2, H3c1 /// histone cluster 2, H3c2 /// histone cluster 1, H3f /// histone cluster 1, H3c /// histone cluster 1, H3d /// histone cluster 1, H3b /// histone cluster 1, H3e /// histone cluster 2, H3b	BE691662	15077 /// 260423 /// 319148 /// 319149 /// 319150 /// 319151 /// 319154 /// 97114	Mm.62358.1	Hist1h3b /// Hist1h3c /// Hist1h3d /// Hist1h3e /// Hist1h3f /// Hist2h3b /// Hist2h3c1 /// Hist2h3c2	HIST1H2BM
1422155_at	Hist2h3c2	-1.88	-1.77	-1.43	-3.39	-1.19	1.72				-	11.45	6.11	8.94	5.06	12.87	9.03	153.69	45.36	5.73	4.8	5.77	9.9	0	0	0	0	0	0	0	0	0	Hist2h3c2: histone cluster 2, H3c2	BC015270	97114	Mm.15595.1	Hist2h3c2	HIST1H2BM
1422742_at	Hivep1	1.26	-1.2	-1.21	-2.02	-1.01	-1.08				-	134.11	169.19	169.62	141.25	233.18	192.77	508.81	252.44	102.47	101.08	113.7	105.09	0	0	0	0	0	0	0	0	0	Hivep1: human immunodeficiency virus type I enhancer binding protein 1	NM_007772	110521	Mm.4808.1	Hivep1
1420565_at	Hoxa1	-1.08	1.06	-2.38	-1.28	-1.21	1			-		111.23	102.64	105.89	112.66	246.92	103.64	1832.95	1430.6	107.57	89.21	90.02	90.22	0	0	1	0	0	0	0	0	0	Hoxa1: homeo box A1	NM_010449	15394	Mm.197.1	Hoxa1
1427464_s_at	Hspa5	1.19	1.15	3.98	1.13	1.3	1.27			+		2735.8	3260.04	3225.53	3696	2724.52	10845.9	2692.74	3037.29	2563.27	3340.73	2764.45	3498.23	0	0	1	0	0	0	0	0	0	Hspa5: heat shock protein 5	AJ002387	14828	Mm.918.2	Hspa5
1417013_at	Hspb8	2.52	2.73	4.02	3.85	-1.21	1.02	+	+	+	+	129.41	325.71	108.59	296.94	212.01	852.58	262.28	1010.68	118.79	98.48	146.41	149.28	0	0	0	0	0	0	1	1	1	Hspb8: heat shock protein 8	AF250139	80888	Mm.21549.1	Hspb8
1419292_at	Htra3	3.14	2.87	2.12	2.41	1.82	-1.63				+	17.57	55.2	15.94	45.83	37.66	79.7	37.74	90.98	9.51	17.31	22.18	13.58	0	0	0	0	0	0	0	0	0	Htra3: HtrA serine peptidase 3	NM_030127	78558	Mm.41957.1	Htra3
1425895_a_at	Id1	2.85	3.72	2.55	1.88	1.05	-1.16	+	+	+		381.6	1089.41	345.64	1284.06	723.9	1842.64	3517.2	6628.29	281.94	297.03	722.93	624.21	0	0	0	0	0	0	1	0	0	Id1: inhibitor of DNA binding 1	U43884	15901	Mm.444.2	Id1
1435176_a_at	Id2	-1.03	-1.14	-3.13	-1.52	-1.05	-1.13			-		76.77	74.43	74.99	65.56	817.21	260.79	6465.86	4245.87	154.61	146.62	1006.61	887.82	0	0	1	0	0	0	0	0	0	Id2: inhibitor of DNA binding 2	BF019883	15902	Mm.1466.3	Id2
1416630_at	Id3	2.05	2.27	2.14	1.49	-1.21	1.07	+	+	+		187.2	384.4	208.83	475.02	802.08	1714.27	5575.01	8307.76	179.65	148.67	478.65	512.15	0	0	0	0	0	0	1	0	0	Id3: inhibitor of DNA binding 3	NM_008321	15903	Mm.110.1	Id3
1423259_at	Id4	5.17	7	2.21	2.29	1.06	1.04	+	+	+	+	101.97	527.64	65.91	461.47	129	285.54	1040.47	2379.8	93.29	98.96	195.45	204.1	0	0	0	0	0	0	1	1	1	Id4 /// LOC100045546: inhibitor of DNA binding 4 /// similar to Id4	BB121406	100045546 /// 15904	Mm.28223.1	Id4
1417612_at	Ier5	1.87	1.92	2.05	1.45	-1	1.05			+		259.78	486.54	207.05	397.91	578.39	1184.57	2807.94	4058.7	125.29	124.91	313.86	329.44	0	0	1	0	0	0	0	0	0	Ier5: immediate early response 5	BF147705	15939	Mm.12246.1	Ier5
1424617_at	Ifi35	2.04	2.58	2.07	1.68	-1.08	1.09		+	+		48.11	97.92	33.11	85.51	277.66	575.08	69.9	117.48	32.31	30	85.46	93.25	0	0	0	0	0	1	0	0	0	Ifi35: interferon-induced protein 35	BC008158	70110	Mm.45558.1	Ifi35
1459151_x_at	Ifi35	2.58	1.71	1.9	1.85	1.16	1.12	+				72.89	188.27	70.08	120.17	536.83	1022.2	155.59	287.39	61.34	70.88	151.88	170.3	1	0	0	0	0	0	0	0	0	Ifi35: interferon-induced protein 35	AW986054	70110	Mm.202671.1	Ifi35
1426276_at	Ifih1	1.83	2.34	2.08	1.13	-1.33	-1.06			+		6.56	12	9.01	21.09	311.91	649.83	81.01	91.87	13.46	10.14	51.16	48.17	0	0	1	0	0	0	0	0	0	Ifih1: interferon induced with helicase C domain 1	AY075132	71586	Mm.21551.1	Ifih1
1450783_at	Ifit1	-1.99	1.14	5.55	-1.12	-2.34	1.28			+		7.37	3.7	7.7	8.8	99	549.08	53.14	47.41	8.78	3.75	11.31	14.49	0	0	1	0	0	0	0	0	0	Ifit1: interferon-induced protein with tetratricopeptide repeats 1	NM_008331	15957	Mm.6718.1	Ifit1
1418293_at	Ifit2	2.63	1.22	4.12	-1.03	-1.14	-1.01			+		10.76	28.27	22.16	27.12	56.93	234.33	46.36	45.09	20.71	18.17	34.36	34.16	0	0	1	0	0	0	0	0	0	Ifit2: interferon-induced protein with tetratricopeptide repeats 2	NM_008332	15958	Mm.2036.1	Ifit2
1449025_at	Ifit3	-1.09	1.28	2.55	-1.02	-1.07	-1.02			+		101.27	92.74	88.22	112.91	95.58	243.56	91.18	89.14	100.21	93.45	90.56	88.41	0	0	1	0	0	0	0	0	0	Ifit3: interferon-induced protein with tetratricopeptide repeats 3	NM_010501	15959	Mm.951.1	Ifit3
1423062_at	Igfbp3	1.44	1.31	-2.69	-1.26	1.17	-1.08			-		119.89	172.71	102.49	134.31	2517.27	935.64	606.87	483.51	115.29	134.38	1868.49	1724.56	0	0	1	0	0	0	0	0	0	Igfbp3: insulin-like growth factor binding protein 3	AV175389	16009	Mm.29254.1	Igfbp3
1419042_at	Iigp1	-1.37	1.2	-2.79	-1.06	-1.14	1.06			-		11.21	8.19	12.59	15.08	420.42	150.57	75.9	71.61	12.71	11.14	41.09	43.41	0	0	1	0	0	0	0	0	0	Iigp1 /// LOC100044196: interferon inducible GTPase 1 /// hypothetical protein LOC100044196	BM239828	100044196 /// 60440	Mm.29008.1	Iigp1
1435714_x_at	Il17d	1.01	-1.09	-2.04	1.05	-1.1	-1.21			-		78.27	79.19	88.88	81.18	101.05	49.47	88.89	93.23	108.22	98.41	81.38	67.2	0	0	1	0	0	0	0	0	0	Il17d /// LOC100046772: interleukin 17D /// similar to IL-17D	BB809808	100046772 /// 239114	Mm.3409.1	Il17d
1416200_at	Il33	4.21	3.93	2.96	1.27	-1.23	-1.64	+	+	+		44.26	186.3	37.38	147	108.67	322.19	111	141.33	35.03	28.56	50.64	30.84	0	0	0	0	0	0	1	0	0	Il33: interleukin 33	NM_133775	77125	Mm.182359.1	Il33
1426858_at	Inhbb	2.84	2.85	4.11	41.69	-1.1	1.45	+	+	+	+	329.81	938.1	326.11	931	35.15	144.62	46.94	1956.82	419.83	382.12	11.75	17.05	0	0	0	0	0	0	1	1	1	Inhbb /// LOC100046802: inhibin beta-B /// similar to Inhbb protein	BB253137	100046802 /// 16324	Mm.3092.1	Inhbb
1455865_at	Insm1	-1.75	-5.5	-1.03	-4.89	1.48	-1.61				-	13.28	7.61	9.42	1.71	4.22	4.09	106.32	21.73	33.42	49.37	35.55	22.05	0	0	0	0	0	0	0	0	0	Insm1: insulinoma-associated 1	BB468410	53626	Mm.77063.1	Insm1
1443969_at	Irs2	-1.07	1.62	1.46	2.12	-1.27	-1.12				+	30.42	28.49	20.42	33.13	61.4	89.5	58.46	124.11	27.13	21.35	42.43	37.71	0	0	0	0	0	0	0	0	0	Irs2: insulin receptor substrate 2	BE199054	384783	Mm.34143.1	Irs2
1418517_at	Irx3	3.18	1.93	1.79	1.89	1.05	1.07	+				38.79	123.35	50.91	98.19	52.49	93.9	464.17	876.26	27.89	29.16	47.79	51.26	1	0	0	0	0	0	0	0	0	Irx3: Iroquois related homeobox 3 (Drosophila)	NM_008393	16373	Mm.39039.1	Irx3
1431591_s_at	Isg15	1.64	1.64	2.51	1.13	-1.06	-1.13			+		27.68	45.34	35.93	58.87	1088.71	2730.3	462.37	521.67	35.37	33.51	123.82	109.85	0	0	1	0	0	0	0	0	0	Isg15 /// LOC100038882 /// LOC100044225 /// LOC677168: ISG15 ubiquitin-like modifier /// similar to ISG15 ubiquitin-like modifier /// hypothetical protein LOC100038882 /// hypothetical protein LOC100044225	AK019325	100038882 /// 100044225 /// 53606 /// 677168	Mm.204646.1	Isg15
1435272_at	Itpkb	1.82	1.49	2.18	1.35	-1.02	1.44			+		49.91	90.73	64.18	95.91	113.69	248.34	195.54	263.26	49.62	48.63	49.83	71.65	0	0	1	0	0	0	0	0	0	Itpkb: inositol 1,4,5-trisphosphate 3-kinase B	BE196957	320404	Mm.28604.1	Itpkb
1454755_at	Itpkc	1.57	1.81	2.05	1.92	1.07	1.12			+		149.44	235.19	109.96	199.28	211.69	433.05	213.29	409.4	154.64	166.05	175.97	196.58	0	0	1	0	0	0	0	0	0	Itpkc: inositol 1,4,5-trisphosphate 3-kinase C	AV375361	233011	Mm.30963.1	Itpkc
1434070_at	Jag1	3	2.93	4.36	5.22	-1.02	1.26	+	+	+	+	342.35	1027.41	327.09	959.96	263.76	1150.62	245.62	1281.96	139.14	136	131.92	165.65	0	0	0	0	0	0	1	1	1	Jag1: jagged 1	AV359819	16449	Mm.22398.1	Jag1
1417409_at	Jun	1.41	1.25	2.03	-1.25	1.03	-1.06			+		132.01	186.55	140.95	176.79	246.22	499.79	3614.39	2897.71	151.26	155.61	249.08	235.91	0	0	1	0	0	0	0	0	0	Jun: Jun oncogene	NM_010591	16476	Mm.482.1	Jun
1429796_at	Kalrn	5.58	5.29	4.03	4.12	-1.06	-1.11	+	+	+	+	70.17	391.48	68.92	364.51	131.82	530.6	122.35	503.71	60.21	56.67	66.27	59.91	0	0	0	0	0	0	1	1	1	Kalrn: kalirin, RhoGEF kinase	AK008844	545156	Mm.63547.1	Kalrn
1440980_at	Kcnh8	-1.09	-1.25	-3.42	1.04	-1.39	1.07			-		21.72	20.01	30.37	24.32	83.06	24.31	36.55	37.86	41.29	29.76	26.52	28.49	0	0	1	0	0	0	0	0	0	Kcnh8: potassium voltage-gated channel, subfamily H (eag-related), member 8	AV258531	211468	Mm.55604.1	Kcnh8
1435339_at	Kctd15	-1.23	-1.17	-2.14	-1.01	1.02	1.06			-		575.72	466.73	531.23	452.53	424.55	198.56	1367.84	1353.55	830.7	846.57	494.69	522.51	0	0	1	0	0	0	0	0	0	Kctd15: potassium channel tetramerisation domain containing 15	BB091366	233107	Mm.34811.1	Kctd15
1455029_at	Kif21a	1.2	1.21	-2.25	-1.39	-1.17	1.1			-		34.07	40.81	34.36	41.5	185.72	82.5	385.2	276.31	58.93	50.4	185.07	202.84	0	0	1	0	0	0	0	0	0	Kif21a: kinesin family member 21A	BB342219	16564	Mm.203900.1	Kif21a
1440990_at	Kif26b	1.4	1.84	1.79	2.74	-1.04	1.09				+	36.13	50.72	22.06	40.52	75.57	135.49	94.66	259.01	21.56	20.63	20.71	22.65	0	0	0	0	0	0	0	0	0	Kif26b: kinesin family member 26B	BB012037	269152	Mm.138659.1	Kif26b
1421312_a_at	Kifc2	1.39	-1.05	-1.16	2.86	-1.69	1.02				+	58.01	80.88	72.07	68.35	78.84	68.2	401.9	1147.91	98.37	58.23	69.55	70.73	0	0	0	0	0	0	0	0	0	Kifc2: kinesin family member C2	NM_010630	16581	Mm.891.1	Kifc2
1415855_at	Kitl	1.82	2.11	2.45	2.64	1.1	1.12		+	+	+	145.65	264.79	99.98	210.74	248.53	608.9	140.72	371.27	82.46	90.77	88.74	99.46	0	0	0	0	0	1	0	0	1	Kitl: kit ligand	BB815530	17311	Mm.4235.1	Kitl
1419355_at	Klf7	1.14	-1.21	-1.32	-2.02	-1.05	1.18				-	64.16	73.36	61.62	50.95	81.89	62.02	391.81	194.35	82.96	78.74	67.22	79.09	0	0	0	0	0	0	0	0	0	Klf7: Kruppel-like factor 7 (ubiquitous)	BB524597	93691	Mm.29466.1	Klf7
1423935_x_at	Krt14	4.14	1.17	5.63	3.54	-1.16	-1.51			+		7.18	29.75	13.03	15.26	14.6	82.25	5.42	19.16	13.57	11.67	16.27	10.75	0	0	1	0	0	0	0	0	0	Krt14: keratin 14	BC011074	16664	Mm.6974.1	Krt14
1434227_at	Krtdap	3.74	3.82	8.36	2.54	1.11	1.01			+		17.93	66.97	14.26	54.51	18.92	158.14	16.25	41.29	19.62	21.87	13.98	14.16	0	0	1	0	0	0	0	0	0	Krtdap: keratinocyte differentiation associated protein	AV007306	64661	Mm.43751.1	Krtdap
1418153_at	Lama1	1.97	1.69	2.03	1.28	1.04	1.18			+		243.27	479.81	233.31	394.23	66.74	135.22	93.82	120.06	588.01	613.08	157.87	186.57	0	0	1	0	0	0	0	0	0	Lama1: laminin, alpha 1	NM_008480	16772	Mm.243.1	Lama1
1420643_at	Lfng	2.92	2.59	5.16	7.7	-1.35	1.04	+	+	+	+	43.38	126.63	36.06	93.35	33.54	172.95	68.56	528.22	41.19	30.62	38.74	40.44	0	0	0	0	0	0	1	1	1	Lfng: LFNG O-fucosylpeptide 3-beta-N-acetylglucosaminyltransferase	NM_008494	16848	Mm.12834.1	Lfng
1422730_at	Limd1	2.21	1.48	1.14	1.06	1.37	-1.03	+				82.85	182.92	100.22	147.86	280.41	320.22	256.2	270.49	65.99	90.65	195.08	189.15	1	0	0	0	0	0	0	0	0	Limd1: LIM domains containing 1	AK004806	29806	Mm.10987.1	Limd1
1444524_at	LOC100043424 /// OTTMUSG00000015351	1.62	2	2.14	2.1	1.13	-1.36		+	+	+	119.89	194.56	95.54	191.55	74.93	160.17	171.55	359.48	42.94	48.64	64.36	47.16	0	0	0	0	0	1	0	0	1	LOC100043424 /// OTTMUSG00000015351: predicted gene, OTTMUSG00000015351 /// hypothetical protein LOC100043424	BE943672	100038733 /// 100043424	Mm.135655.1	LOC100043424 /// OTTMUSG00000015351
1450928_at	LOC100045546	10.09	11.83	1.82	1.82	1.13	1.23	+	+			29.86	301.2	21.94	259.65	60.83	110.68	1258.05	2285.25	34.84	39.43	71.16	87.29	0	0	0	1	0	0	0	0	0	LOC100045546: similar to Id4	BB121406	100045546	Mm.28223.1	LOC100045546	ID4
1453939_x_at	LOC677168	-4.33	1	5.08	1.89	-1.93	2.93			+		11.89	2.75	1	1	20.33	103.3	7.87	14.9	1.93	1	4.66	13.66	0	0	1	0	0	0	0	0	0	LOC677168: similar to ISG15 ubiquitin-like modifier	AK019325	677168	Mm.204646.1	LOC677168	ISG15
1417143_at	Lpar1	1.39	1.31	-2.02	-1.36	-1.05	1.09			-		227.59	316.89	184.23	241.7	249.02	123.58	408.35	299.36	198.71	188.8	170.37	186.4	0	0	1	0	0	0	0	0	0	Lpar1: lysophosphatidic acid receptor 1	U70622	14745	Mm.4772.1	Lpar1	EDG2
1452424_at	Lpar4	-1.13	1.02	-2.09	-1.55	-1.06	1.16			-		115.82	102.19	85.86	87.83	182.87	87.42	363.48	234.65	43.79	41.42	136.46	158.81	0	0	1	0	0	0	0	0	0	Lpar4: lysophosphatidic acid receptor 4	AW493905	78134	Mm.192098.1	Lpar4	GPR23
1449893_a_at	Lrig1	2.83	3.64	2.13	3.08	-1.38	1.08	+	+	+	+	131.17	371.22	96.46	351.18	176.91	376.15	187.6	577.83	66.07	47.85	68.45	73.73	0	0	0	0	0	0	1	1	1	Lrig1: leucine-rich repeats and immunoglobulin-like domains 1	NM_008377	16206	Mm.944.1	Lrig1
1442347_at	Lrp8	-1.6	-1.24	-2.45	1.09	1.31	1.09			-		31.28	19.54	15.25	12.29	256.65	104.6	161.9	176.85	15.04	19.73	50.88	55.67	0	0	1	0	0	0	0	0	0	Lrp8: low density lipoprotein receptor-related protein 8, apolipoprotein e receptor	AI848122	16975	Mm.39864.1	Lrp8
1423614_at	Lrrc8c	2.04	1.2	1.03	1.27	1.26	-1.26	+				115.64	235.45	176.35	211.81	213.07	219.24	323.51	411.64	159.74	201.33	250.73	198.69	1	0	0	0	0	0	0	0	0	Lrrc8c: leucine rich repeat containing 8 family, member C	BB329408	100604	Mm.22982.1	Lrrc8c
1456060_at	Maf	-1.66	-1.94	-3.04	-2.3	-1.1	1.11				-	42.31	25.47	49.25	25.41	52.92	17.4	151.65	65.95	19.4	17.68	22.28	24.71	0	0	0	0	0	0	0	0	0	Maf: avian musculoaponeurotic fibrosarcoma (v-maf) AS42 oncogene homolog	AV284857	17132	Mm.18453.1	Maf
1438403_s_at	Malat1	1.12	-1.38	2.1	1.04	1.28	1.44			+		668.38	748.62	1410.11	1021.93	357.13	751.52	246.75	255.71	1345.02	1721.64	225.73	324.07	0	0	1	0	0	0	0	0	0	Malat1: metastasis associated lung adenocarcinoma transcript 1 (non-coding RNA)	BF537798	72289	Mm.218611.2	Malat1
1427409_at	March9	1.05	-1.63	-2.2	-1.66	1.4	-1.07			-		84.04	88.31	78.15	48.06	152.99	69.51	110.25	66.57	67.94	95.38	154.19	144.37	0	0	1	0	0	0	0	0	0	LOC100045044 /// March9: membrane-associated ring finger (C3HC4) 9 /// similar to membrane-associated ring finger (C3HC4) 9	BB366341	100045044 /// 216438	Mm.39741.1	March9
1425511_at	Mark1	1.57	1.06	2.78	1.5	-1.62	1.16			+		14.81	23.2	25.34	26.85	58.06	161.65	59.43	89.08	16.43	10.17	32.3	37.41	0	0	1	0	0	0	0	0	0	Mark1: MAP/microtubule affinity-regulating kinase 1	BM213279	226778	Mm.7445.1	Mark1
1439381_x_at	Marveld1	-1.16	-1.42	-2.01	1.16	-1	1.06			-		271.46	234.65	276.77	194.58	369.83	183.72	910.44	1052.26	256.01	255.59	467.29	497.66	0	0	1	0	0	0	0	0	0	Marveld1: MARVEL (membrane-associating) domain containing 1	BB142015	277010	Mm.206250.3	Marveld1
1416357_a_at	Mcam	1.45	1.64	2.49	2.14	1.02	1.52			+	+	456.18	661.8	404.34	662.37	52.19	129.98	102.85	220.59	300.22	307.65	48.97	74.42	0	0	1	0	0	0	0	0	1	Mcam: melanoma cell adhesion molecule	NM_023061	84004	Mm.39103.1	Mcam
1437300_at	Mef2d	2.42	2.32	1.38	1.41	1.06	1.12	+	+			365.44	886.01	382.74	888.79	724.42	999.62	1485.46	2089.6	358.48	381.19	475.41	530.63	0	0	0	1	0	0	0	0	0	Mef2d: myocyte enhancer factor 2D	BG067616	17261	Mm.200165.1	Mef2d
1423294_at	Mest	1.07	1.1	2.14	1.57	-1.02	-1.03			+		1616.05	1721.27	1438.5	1585.5	1008.01	2154.7	1011.8	1589.38	2343.83	2298.02	2087.99	2036.21	0	0	1	0	0	0	0	0	0	Mest: mesoderm specific transcript	AW555393	17294	Mm.1089.1	Mest
1454858_x_at	Mettl7a1	-1.01	1.29	-2.37	-1.11	1.03	1.24			-		41.52	40.92	25.95	33.42	86.92	36.62	50.2	45.41	50.8	52.18	51.89	64.32	0	0	1	0	0	0	0	0	0	Mettl7a1: methyltransferase like 7A1	AV171622	70152	Mm.220975.2	Mettl7a1
1437152_at	Mex3b	1.33	1.16	1.72	2.14	1.01	1.07				+	79.11	105.49	74.4	86.17	188.5	324.55	99.5	213.38	99.9	100.63	104.99	112.49	0	0	0	0	0	0	0	0	0	Mex3b: mex3 homolog B (C. elegans)	BG072837	108797	Mm.120835.1	Mex3b
1428804_at	Mfap3l	-1.21	-1.42	-2.63	-1.67	-1.36	-1.07			-		115.71	95.66	93.16	65.59	179.36	68.25	592.5	354.57	104.17	76.4	177.82	166.63	0	0	1	0	0	0	0	0	0	Mfap3l: microfibrillar-associated protein 3-like	AK017269	71306	Mm.23242.1	Mfap3l
1435641_at	Mgat4a	1.69	1.85	-1.36	2.01	-1.02	-1.19				+	36.11	60.99	35.5	65.73	60.8	44.72	79.41	159.35	38.79	37.95	55.51	46.82	0	0	0	0	0	0	0	0	0	Mgat4a: mannoside acetylglucosaminyltransferase 4, isoenzyme A	BB109391	269181	Mm.25861.1	Mgat4a
1415897_a_at	Mgst1	1.92	2.14	3.28	1.87	1.01	1		+	+		65.08	125.21	51.69	110.4	445.05	1460.96	285.89	535.19	44.86	45.28	201.5	201.6	0	0	0	0	0	1	0	0	0	Mgst1: microsomal glutathione S-transferase 1	BI150149	56615	Mm.14796.1	Mgst1
1456439_x_at	Mical1	1.52	1.46	1.41	2.06	1.03	1.01				+	190.91	290.46	174.39	254.19	155.29	218.77	117.65	242.13	125.34	129.68	112.42	113.97	0	0	0	0	0	0	0	0	0	Mical1: microtubule associated monoxygenase, calponin and LIM domain containing 1	BB209438	171580	Mm.122883.2	Mical1
1434221_at	Mical3	2.1	-1.01	2.15	1.16	-1.05	-1.06			+		23.75	49.87	38.6	38.29	51.57	110.81	53.94	62.82	30.02	28.51	52.44	49.47	0	0	1	0	0	0	0	0	0	Mical3: microtubule associated monoxygenase, calponin and LIM domain containing 3	BB698852	194401	Mm.41125.1	Mical3
1454867_at	Mn1	3.04	2.5	2.42	1.95	1.11	1.33	+	+			46.57	141.65	56.67	141.55	34.68	83.9	320.14	625.36	39.96	44.39	28.68	38.24	0	0	0	1	0	0	0	0	0	Mn1: meningioma 1	BB234631	433938	Mm.123973.1	Mn1
1453419_at	Mras	1.53	2.05	2.47	2.12	-1.18	-1.82		+			90.78	138.94	60.64	124.13	23.34	57.72	48.13	102.11	42.45	35.91	26.46	14.5	0	1	0	0	0	0	0	0	0	Mras: muscle and microspikes RAS	AK013800	17532	Mm.118078.1	Mras
1418717_at	Mrps25	7.67	-1.71	1.38	1.44	2.64	-1.52	+				9.92	76.13	60.71	35.46	33.56	46.35	54.54	78.47	16.66	44.02	83.31	54.67	1	0	0	0	0	0	0	0	0	Mrps25: mitochondrial ribosomal protein S25	AK004037	64658	Mm.87062.1	Mrps25
1418417_at	Msc	-2.39	-1.84	-1.03	-1.01	-1.25	-1.24	-				215.39	90.3	129.57	70.58	19.3	18.76	80.72	79.62	216.58	173.1	76.34	61.59	1	0	0	0	0	0	0	0	0	Msc: musculin	NM_010827	17681	Mm.5820.1	Msc
1434036_at	Mtss1	-1.59	-1.45	-2.5	-1.07	-1.1	1.06			-		1619.64	1018.16	1345.08	928.27	1281.46	512.69	2294.26	2151.28	1348.41	1224.54	1113.4	1175.33	0	0	1	0	0	0	0	0	0	Mtss1: metastasis suppressor 1	AV024771	211401	Mm.196718.3	Mtss1
1440847_at	Mtss1	-1.31	-2.23	-1.86	-1.07	1.33	1.5		-			131.72	100.24	160.02	71.63	59.57	32.06	37.1	34.68	103.89	138.1	60.87	91.45	0	1	0	0	0	0	0	0	0	Mtss1: metastasis suppressor 1	BB326749	211401	Mm.88885.1	Mtss1
1420757_at	Myf5	-1.08	-1.45	4.99	9.5	-1.02	-2.12			+	+	6.83	6.34	5.49	3.8	14.82	73.93	8.77	83.31	4.35	4.25	5.92	2.79	0	0	1	0	0	0	0	0	1	Myf5: myogenic factor 5	NM_008656	17877	Mm.4984.1	Myf5
1458007_at	Myo1b	1.55	1.54	2.02	2.05	1.01	1.33			+		40.4	62.71	28.51	43.88	71.61	144.77	16.83	34.47	26.99	27.39	31.37	41.65	0	0	1	0	0	0	0	0	0	Myo1b: myosin IB	BG066725	17912	Mm.93416.1	Myo1b
1448607_at	Nampt	1	-1.12	-2.06	1.16	-1.03	-1.23			-		64.39	64.43	53.15	47.53	153.6	74.52	94.07	108.78	64.19	62.47	160.65	130.25	0	0	1	0	0	0	0	0	0	Nampt: nicotinamide phosphoribosyltransferase	AW989410	59027	Mm.28830.1	Nampt	PBEF1
1435981_at	Nav2	1.81	1.83	2.38	1.74	-1.26	1.06			+		144.68	262.4	145.57	266.5	145.06	345.89	171.29	297.54	94.03	74.63	102.83	108.9	0	0	1	0	0	0	0	0	0	Nav2: neuron navigator 2	BM118398	78286	Mm.44883.1	Nav2
1430782_at	Ncapd3	-1.14	2.03	1.15	-1.11	1.47	1.22		+			113.23	99.07	68.06	138.47	60.37	69.4	45.93	41.32	63.64	93.82	62.09	75.98	0	1	0	0	0	0	0	0	0	Ncapd3: non-SMC condensin II complex, subunit D3	AK014555	78658	Mm.173161.1	Ncapd3
1456174_x_at	Ndrg1	1.35	1.56	-2.86	1.29	1.18	-1.05			-		81.68	110.3	54.64	85.28	923.4	322.95	625.37	807.25	63.88	75.67	560.38	532.89	0	0	1	0	0	0	0	0	0	Ndrg1: N-myc downstream regulated gene 1	AV309418	17988	Mm.4063.3	Ndrg1
1449022_at	Nes	2	1.94	3.26	1.98	-1.16	-1.01			+		222.22	443.75	217.51	422.16	220.19	718.36	339.08	670.3	109.13	94.35	220.7	218.17	0	0	1	0	0	0	0	0	0	Nes: nestin	AI413223	18008	Mm.23742.1	Nes
1454903_at	Ngfr	1.47	1.31	1.97	2.12	1.06	1.06				+	146.98	216.17	178.05	232.55	127.48	250.57	83.71	177.18	152.62	162.32	136.16	144.69	0	0	0	0	0	0	0	0	0	Ngfr: nerve growth factor receptor (TNFR superfamily, member 16)	BB151515	18053	Mm.103727.2	Ngfr
1426934_at	Nhsl1	1.83	1.97	2.49	1.53	1.07	1.2			+		173.69	317.83	149.06	293.06	233.66	582.55	314.18	482.09	98.61	105.7	108.2	130.03	0	0	1	0	0	0	0	0	0	Nhsl1: NHS-like 1	BC013565	215819	Mm.5296.1	Nhsl1
1422050_at	Nkx1-2	1.72	1.25	-2.38	1.55	-1.18	-1.18			-		14.62	25.18	19.33	24.19	474.02	199.19	284.3	439.45	21.64	18.33	70.84	60.27	0	0	1	0	0	0	0	0	0	Nkx1-2: NK1 transcription factor related, locus 2 (Drosophila)	NM_009123	20231	Mm.4293.1	Nkx1-2
1422057_at	Nodal	1.1	1.25	2.16	1.84	1.08	-1.01			+		477.84	527.13	485.57	608.13	1168.52	2519.51	1031.89	1895.64	404.79	436.55	874.11	869.45	0	0	1	0	0	0	0	0	0	Nodal: nodal	X70514	18119	Mm.57195.1	Nodal
1416473_a_at	Nope	1.04	1.12	-2.16	-1.04	-1.06	1.03			-		289.87	300.83	238.52	266.13	519.48	240.69	595.22	573.02	334.28	314.33	408.86	420.24	0	0	1	0	0	0	0	0	0	Nope: neighbor of Punc E11	NM_020043	56741	Mm.143741.1	Nope
1418633_at	Notch1	2.5	2.37	3.34	3.74	-1.05	1.1	+	+	+	+	266.42	664.87	265.87	629.35	215.98	721.17	163.84	613.42	234.1	223.71	101.89	112.49	0	0	0	0	0	0	1	1	1	Notch1: Notch gene homolog 1 (Drosophila)	NM_008714	18128	Mm.31255.1	Notch1
1455768_at	Npc2	3.07	1.82	-1.21	1.06	1.14	1	+				26.02	79.94	59.08	107.35	133.17	110.05	79.61	84.31	74.44	84.78	103.36	103.73	1	0	0	0	0	0	0	0	0	Npc2: Niemann Pick type C2	BG071996	67963	Mm.18073.1	Npc2
1450791_at	Nppb	1.5	1.21	1.59	3.09	-1.01	1.03				+	50.59	75.75	64.05	77.54	31.32	49.75	50.67	156.47	66.35	65.8	41.01	42.23	0	0	0	0	0	0	0	0	0	Nppb: natriuretic peptide precursor type B	NM_008726	18158	Mm.2740.1	Nppb
1417985_at	Nrarp	15.33	15.61	8.35	20.48	1.05	-1.08	+	+	+	+	110.27	1690.54	113.36	1769.1	618.04	5161.38	373.73	7652.83	54.94	57.58	87.38	80.69	0	0	0	0	0	0	1	1	1	Nrarp: Notch-regulated ankyrin repeat protein	BI696369	67122	Mm.46539.1	Nrarp
1454974_at	Ntn1	2.24	2.04	1.1	1.09	-1.03	-1.12	+	+			75.72	169.55	76.37	155.55	149.55	164.45	140.96	153.41	23.74	23.09	79.59	71.33	0	0	0	1	0	0	0	0	0	LOC672215 /// Ntn1: netrin 1 /// similar to Netrin-1 precursor	BI143915	18208 /// 672215	Mm.3116.1	Ntn1
1429049_at	Nuak2	1.81	1.72	2.8	1.62	1.05	-1.09			+		122.75	221.75	102.44	176.06	157.67	442.1	841.48	1360.66	83.94	88.15	113.96	104.89	0	0	1	0	0	0	0	0	0	Nuak2: NUAK family, SNF1-like kinase, 2	AK004737	74137	Mm.100666.1	Nuak2
1426764_at	Oaz2	1.91	2.24	1.72	1.57	-1.08	1.01		+			567.66	1082.65	516.87	1159.67	321.76	554.58	408.82	641.61	353.52	328.07	235.47	238.83	0	1	0	0	0	0	0	0	0	Oaz2: ornithine decarboxylase antizyme 2	AW214584	18247	Mm.675.1	Oaz2
1418674_at	Osmr	2.84	3.94	2.67	2.81	1.29	-1.16		+		+	23.42	66.49	17.71	69.78	21.84	58.33	37.58	105.53	14.02	18.08	14.56	12.58	0	1	0	0	0	0	0	0	0	Osmr: oncostatin M receptor	AB015978	18414	Mm.10760.1	Osmr
1456861_at	OTTMUSG00000015351	1.45	2.06	2.17	1.93	1.18	-1.01		+	+		78.05	113.2	56.96	117.54	64.59	140.44	185.75	359.01	19.85	23.49	29.3	29	0	0	0	0	0	1	0	0	0	OTTMUSG00000015351: predicted gene, OTTMUSG00000015351	BB830168	100038733	Mm.214480.1	OTTMUSG00000015351
1422850_at	Pabpn1	1.11	6.69	1.16	-1.1	1.14	1.25		+			225.13	249.63	242.68	1622.94	181.88	211.25	66.22	60.12	227.14	259.19	180.65	225.38	0	1	0	0	0	0	0	0	0	Pabpn1: poly(A) binding protein, nuclear 1	AV028400	54196	Mm.7723.1	Pabpn1
1449380_at	Pacsin1	2.6	2.29	1.19	2.09	-1.06	1.33	+	+		+	60.07	156.33	44.89	102.64	60.99	72.47	80.83	169.22	64.56	60.89	50.56	67.08	0	0	0	1	0	0	0	0	0	Pacsin1: protein kinase C and casein kinase substrate in neurons 1	BI731319	23969	Mm.4926.1	Pacsin1
1432591_at	Pappa	-1.19	-1.05	1.58	2.2	1.24	-1.79				+	10.63	8.93	12.88	12.24	57.06	90.31	53.76	118.02	5.57	6.88	9.41	5.25	0	0	0	0	0	0	0	0	0	Pappa: pregnancy-associated plasma protein A	BB635017	18491	Mm.158706.1	Pappa
1419271_at	Pax6	2.24	2.5	-1.02	1.22	-1.06	-1.01	+	+			115.32	257.87	93.82	234.65	27	26.48	127.61	155.82	34.61	32.59	26.25	25.88	0	0	0	1	0	0	0	0	0	Pax6: paired box gene 6	BC011272	18508	Mm.3608.1	Pax6
1422889_at	Pcdh18	-1.26	-1.48	-2.15	-1.39	-1.15	-1.02			-		115.08	91.33	105.5	71.45	518.22	240.93	266.19	191.81	36.85	32.06	135.18	132.85	0	0	1	0	0	0	0	0	0	Pcdh18: protocadherin 18	BM218630	73173	Mm.87246.1	Pcdh18
1437442_at	Pcdh7	-1.15	-1.24	-2.37	-1.2	-2.21	1.14			-		12.65	10.96	12.6	10.15	124.19	52.43	30.67	25.66	7.78	3.51	26.95	30.75	0	0	1	0	0	0	0	0	0	Pcdh7: Protocadherin 7	BG067986	54216	Mm.25535.1	Pcdh7
1417051_at	Pcdh8	4.03	4.03	1.26	2.1	-1.03	1.14	+	+		+	54.62	219.97	52.36	210.87	138.55	174.05	198.7	416.7	52.92	51.38	57.66	65.53	0	0	0	1	0	0	0	0	0	Pcdh8: protocadherin 8	NM_021543	18530	Mm.103811.1	Pcdh8
1420798_s_at	Pcdha1-12; Pcdhac1-2; Pcdhgb2	3.45	7.01	4.28	4.63	-1.48	-1.19			+	+	15.8	54.49	6.32	44.32	33.5	143.3	53.43	247.22	11.55	7.83	25.26	21.27	0	0	1	0	0	0	0	0	1	LOC100046214 /// Pcdha1 /// Pcdha10 /// Pcdha11 /// Pcdha12 /// Pcdha2 /// Pcdha3 /// Pcdha4 /// Pcdha5 /// Pcdha6 /// Pcdha7 /// Pcdha8 /// Pcdha9 /// Pcdha@ /// Pcdhac1 /// Pcdhac2 /// Pcdhgb2: protocadherin alpha 4 /// protocadherin alpha 6 /// protocadherin alpha 7 /// protocadherin alpha 5 /// protocadherin alpha 11 /// protocadherin alpha 10 /// protocadherin gamma subfamily B, 2 /// protoc…	NM_054072	100046214 /// 116731 /// 12936 /// 12937 /// 12939 /// 12941 /// 12942 /// 12943 /// 192161 /// 192162 /// 192163 /// 192164 /// 353234 /// 353235 /// 353236 /// 353237 /// 93700	Mm.192215.1	Pcdha1-12; Pcdhac1-2; Pcdhgb2
1449403_at	Pde9a	1	1.07	2.21	2.36	1.01	1.03			+	+	95.98	96.4	67.85	72.63	71.2	157.07	67.13	158.38	51.71	52.22	30.63	31.57	0	0	1	0	0	0	0	0	1	Pde9a: phosphodiesterase 9A	NM_008804	18585	Mm.10812.1	Pde9a
1450414_at	Pdgfb	1.21	1.24	4.81	2.12	-1.16	1.05			+	+	142.18	172.17	142.4	177.2	264.86	1274.6	497.17	1054.01	153.77	132.04	240.39	253.32	0	0	1	0	0	0	0	0	1	Pdgfb: platelet derived growth factor, B polypeptide	BC023427	18591	Mm.144089.1	Pdgfb
1421917_at	Pdgfra	-1.47	1.25	-2.61	-1.57	-1.13	1.38			-		59.59	40.64	24.61	30.78	121.96	46.78	50.72	32.41	155.98	138.02	29.5	40.65	0	0	1	0	0	0	0	0	0	Pdgfra: platelet derived growth factor receptor, alpha polypeptide	AW537708	18595	Mm.2924.1	Pdgfra
1436970_a_at	Pdgfrb	1.98	2.71	1.27	1.64	1.03	1.36		+			126.73	251.11	92.25	249.85	281.66	358.54	247.25	405.35	47.41	48.76	72.34	98.25	0	1	0	0	0	0	0	0	0	Pdgfrb: platelet derived growth factor receptor, beta polypeptide	AA499047	18596	Mm.4146.2	Pdgfrb
1449178_at	Pdlim3	1.54	2.87	2.29	2.4	-1.07	1.05				+	35.9	55.21	15.33	43.98	140.72	321.62	162.49	390.2	34.5	32.37	160.04	167.39	0	0	0	0	0	0	0	0	0	Pdlim3: PDZ and LIM domain 3	NM_016798	53318	Mm.7342.1	Pdlim3
1439527_at	Pgr	1.72	-1.24	-2.38	1.28	1.62	1.16			-		13.84	23.82	25.54	20.57	363.42	152.97	233.77	299.31	11.08	17.96	75.91	88.24	0	0	1	0	0	0	0	0	0	Pgr: progesterone receptor	BB149026	18667	Mm.132941.1	Pgr
1454999_at	Phf21b	1.6	1.54	1.64	-2.09	1.28	-1.16				-	16.42	26.32	10.43	16.08	7.06	11.56	189.74	91	16.7	21.36	22.53	19.4	0	0	0	0	0	0	0	0	0	Phf21b: PHD finger protein 21B	BB322180	271305	Mm.101022.1	Phf21b
1417837_at	Phlda2	1.73	1.92	2.15	2.22	1.16	-1.06			+	+	449.66	780.05	427.04	820.72	820.99	1762.94	1053.05	2341.82	304.92	352.5	465.3	439.86	0	0	1	0	0	0	0	0	1	Phlda2: pleckstrin homology-like domain, family A, member 2	NM_009434	22113	Mm.23697.1	Phlda2
1422992_s_at	Pik3cd	3.35	3.57	3.02	2.53	1.19	-1.52	+	+	+		86.56	289.66	69.39	248.04	58.23	176.08	22	55.69	26.83	31.87	37.57	24.66	0	0	0	0	0	0	1	0	0	Pik3cd: phosphatidylinositol 3-kinase catalytic delta polypeptide	NM_008840	18707	Mm.153755.1	Pik3cd
1428332_at	Pik3ip1	1.3	-1.42	-3.07	-1.48	-1.01	1.3			-		15.29	19.84	16.28	11.44	124.33	40.53	205.64	138.74	28.56	28.15	55.58	72.48	0	0	1	0	0	0	0	0	0	Pik3ip1: phosphoinositide-3-kinase interacting protein 1	AW556858	216505	Mm.46653.1	Pik3ip1
1437842_at	Plcxd1	-1.19	-1.71	-2.04	-1.17	1.03	-1.07			-		47.73	40.25	34.62	20.23	250.51	122.97	742.24	633.4	53.47	54.94	141.29	132.38	0	0	1	0	0	0	0	0	0	Plcxd1: phosphatidylinositol-specific phospholipase C, X domain containing 1	BB311508	403178	Mm.133794.1	Plcxd1
1435363_at	Plekhg1	2.11	1.36	-1.16	1.57	-1.33	1	+				126.71	267.14	132.7	180.17	149.83	128.77	278.14	436.91	144.11	108.49	103.6	103.85	1	0	0	0	0	0	0	0	0	Plekhg1: pleckstrin homology domain containing, family G (with RhoGef domain) member 1	BG073502	213783	Mm.11768.1	Plekhg1
1418201_at	Plekhg2	2.14	2.24	1.76	1.98	1.06	1.14	+	+			346.62	741.94	331.72	743.72	983.22	1733.8	1131.82	2236	254.85	269.62	486.09	552.79	0	0	0	1	0	0	0	0	0	Plekhg2: pleckstrin homology domain containing, family G (with RhoGef domain) member 2	NM_138752	101497	Mm.22813.1	Plekhg2
1425073_at	Plekhg6	2.21	1.38	1.71	1.58	1.04	1.39	+				44.76	98.76	85.53	117.67	154.93	264.49	105.65	167.37	80.98	84.37	86.1	119.58	1	0	0	0	0	0	0	0	0	Plekhg6: pleckstrin homology domain containing, family G (with RhoGef domain) member 6	BC026778	213522	Mm.45604.1	Plekhg6
1417128_at	Plekho1	1.61	2.37	1.32	1.16	-1.04	1.02		+			80.6	130.11	48.74	115.39	121.33	160.47	224.19	260.8	30.79	29.5	59.95	61.3	0	1	0	0	0	0	0	0	0	Plekho1: pleckstrin homology domain containing, family O member 1	NM_023320	67220	Mm.29475.1	Plekho1
1455037_at	Plxna2	1.18	-1.97	-2.59	-1.16	-1.4	1.41			-		5.09	6	17.57	8.91	209.41	80.98	58.61	50.49	5.99	4.29	25.02	35.19	0	0	1	0	0	0	0	0	0	Plxna2: plexin A2	BB002869	18845	Mm.33582.2	Plxna2
1435618_at	Pnma2	1.26	-1.02	-2.22	1.07	-1.03	1.18			-		84	105.56	94.63	92.91	99.51	44.89	231.71	248.76	111.85	108.73	107.91	127.23	0	0	1	0	0	0	0	0	0	Pnma2: paraneoplastic antigen MA2	BB473446	239157	Mm.101945.1	Pnma2
1460038_at	Pou3f1	-2.15	-2.82	-1.8	1.12	1.1	-1	-	-			735.15	341.5	807.06	286.38	1511.12	838.68	1055.45	1181.39	928.52	1020.47	1830.25	1825.1	0	0	0	1	0	0	0	0	0	LOC100045707 /// Pou3f1: POU domain, class 3, transcription factor 1 /// similar to long overlapping ORF; NH2 terminus uncertain	BG065255	100045707 /// 18991	Mm.116727.1	Pou3f1
1449945_at	Ppargc1b	1.97	1.44	4.28	4.2	1.01	1.07			+	+	125.22	246.7	163.32	235	63.58	271.96	169.88	713.76	128.85	130.5	93.36	100.2	0	0	1	0	0	0	0	0	1	Ppargc1b: peroxisome proliferative activated receptor, gamma, coactivator 1 beta	NM_133249	170826	Mm.35750.1	Ppargc1b
1420425_at	Prdm1	1.65	-1.04	-2.53	-1.28	1.69	-1.12			-		28.52	47.2	39.86	38.47	112.1	44.23	130.93	102.08	27.77	47.06	98.42	87.72	0	0	1	0	0	0	0	0	0	Prdm1: PR domain containing 1, with ZNF domain	NM_007548	12142	Mm.4800.1	Prdm1
1452249_at	Prickle1	4.3	4.72	-1.22	1.15	1	1.2	+	+			105.42	453.22	88.98	420.2	406.62	332.84	807.6	929.48	101.73	101.74	144.57	173.05	0	0	0	1	0	0	0	0	0	Prickle1: prickle like 1 (Drosophila)	BC022643	106042	Mm.206145.1	Prickle1
1452878_at	Prkce	1.08	1.21	1.66	3.02	1.08	1.33				+	42.13	45.4	36.03	43.74	77.45	128.92	82.3	248.41	33.1	35.87	31.79	42.21	0	0	0	0	0	0	0	0	0	Prkce: protein kinase C, epsilon	AK017901	18754	Mm.2013.1	Prkce
1434248_at	Prkch	1.32	1.33	3.88	2.64	1.08	1.11			+		58.91	77.48	44.54	59.1	92.8	360.27	124.69	329.11	78.14	84	54.26	60.04	0	0	1	0	0	0	0	0	0	Prkch: protein kinase C, eta	BM243756	18755	Mm.80643.1	Prkch
1424208_at	Ptger4	1.46	1.09	-2.8	-1.64	-1.11	1.08			-		35.3	51.55	35.51	38.71	253.66	90.64	291.69	177.61	52.13	46.99	216.91	235.02	0	0	1	0	0	0	0	0	0	Ptger4: prostaglandin E receptor 4 (subtype EP4)	BC011193	19219	Mm.18509.2	Ptger4
1439747_at	Ptges	3.69	4.7	5.73	6	-1.05	1.19	+	+	+	+	41.4	152.71	35.15	165.36	50.54	289.46	56.57	339.14	47.69	45.4	26	31.02	0	0	0	0	0	0	1	1	1	Ptges: prostaglandin E synthase	BB730139	64292	Mm.100499.1	Ptges
1417262_at	Ptgs2	-1.05	1.04	2.79	1.12	-1.27	1.09			+		287.5	274.09	237.84	246.62	60.28	168.48	491.31	550.39	130.2	102.14	66.28	72.48	0	0	1	0	0	0	0	0	0	Ptgs2: prostaglandin-endoperoxide synthase 2	M94967	19225	Mm.3137.1	Ptgs2
1418666_at	Ptx3	2.49	3.38	1.13	1.13	-1.9	-1.23	+	+			39.98	99.52	22.97	77.73	23.19	26.22	329.48	373.1	18.92	9.96	13.22	10.77	0	0	0	1	0	0	0	0	0	Ptx3: pentraxin related gene	NM_008987	19288	Mm.4663.1	Ptx3
1422780_at	Pxmp4	3.92	2.79	-1.02	1.21	2.28	-1.65	+	+			24.25	95.1	30.07	83.94	85.84	83.81	83.41	101.15	34.29	78.32	77.25	46.84	0	0	0	1	0	0	0	0	0	Pxmp4: peroxisomal membrane protein 4	NM_021534	59038	Mm.24673.1	Pxmp4
1434156_at	Rab11fip4	1.58	1.87	2.31	1.76	-1.06	1.07			+		95.94	151.79	65.3	122.19	104.6	241.23	67.47	119.02	64.57	60.79	114.18	121.82	0	0	1	0	0	0	0	0	0	Rab11fip4: RAB11 family interacting protein 4 (class II)	BB046187	268451	Mm.130656.1	Rab11fip4
1437762_at	Rab39	4.2	2.03	1.06	4.43	-1.26	-1.19				+	9.93	41.73	23.45	47.61	85.42	90.9	39.25	173.84	27.56	21.88	58.93	49.33	0	0	0	0	0	0	0	0	0	Rab39: RAB39, member RAS oncogene family	BB130995	270160	Mm.132695.1	Rab39
1434302_at	Raph1	-1.63	-1.62	-2.95	-1.12	1.02	1.03			-		319.85	195.67	301	185.4	530.72	179.77	431.63	385.21	299.64	304.61	511.79	525.29	0	0	1	0	0	0	0	0	0	Raph1: Ras association (RalGDS/AF-6) and pleckstrin homology domains 1	AV307311	77300	Mm.87452.1	Raph1
1415850_at	Rasa3	1.93	2.28	2.61	1.96	-1.06	1.16		+	+		88.98	171.75	70.69	161.45	111.07	290.03	177.59	348.88	37.51	35.26	29.25	33.92	0	0	0	0	0	1	0	0	0	Rasa3: RAS p21 protein activator 3	NM_009025	19414	Mm.18517.1	Rasa3
1438030_at	Rasgrp3	4.28	2.88	1.53	1.45	1.02	-1.23	+				23.7	101.46	26.38	76.1	62.29	95.6	120.95	175.35	17.46	17.86	25.96	21.13	1	0	0	0	0	0	0	0	0	Rasgrp3: RAS, guanyl releasing protein 3	BB042252	240168	Mm.38170.1	Rasgrp3
1429567_at	Rassf10	1.53	1.2	1.19	2.95	-1.17	1.39				+	32.7	50.05	36.82	44.35	23.39	27.78	43.76	129.08	46.37	39.56	22.3	31.06	0	0	0	0	0	0	0	0	0	Rassf10: Ras association (RalGDS/AF-6) domain family (N-terminal) member 10	BB832200	78748	Mm.62480.1	Rassf10	4632411J06RIK
1444009_at	Rassf4	4.19	4.96	2.02	3.09	-1.14	1.02				+	5.3	22.21	4.22	20.94	8.73	17.63	32.7	101.1	9.11	8.02	7.94	8.06	0	0	0	0	0	0	0	0	0	Rassf4: Ras association (RalGDS/AF-6) domain family member 4	AV217868	213391	Mm.131259.1	Rassf4
1424194_at	Rcsd1	1.79	1.57	8.18	4	-1.03	1.12			+	+	150.22	269.59	155.7	243.78	34	278.14	39.42	157.83	159.29	154.56	25.82	28.83	0	0	1	0	0	0	0	0	1	Rcsd1: RCSD domain containing 1	BC025872	226594	Mm.40452.1	Rcsd1
1452359_at	Rell1	1.62	1.45	2.03	1.23	1.02	1.14			+		826.67	1340.27	763.55	1107.77	1236.45	2512.14	1086.8	1339.25	716.29	729.82	731.93	837.45	0	0	1	0	0	0	0	0	0	Rell1: RELT-like 1	BI248354	100532	Mm.30122.1	Rell1
1451236_at	Rerg	4.67	3.08	2.85	1.76	-1.27	-1.03	+	+	+		23.08	107.82	26.33	81.08	43.34	123.62	100.19	176.83	15.42	12.12	17.55	16.99	0	0	0	0	0	0	1	0	0	Rerg: RAS-like, estrogen-regulated, growth-inhibitor	BC026463	232441	Mm.46233.1	Rerg
1436359_at	Ret	5.18	3.97	4.42	3.98	-2.89	1.44				+	3.86	19.98	4.3	17.09	11.85	52.35	16.79	66.8	5.68	1.96	7.5	10.79	0	0	0	0	0	0	0	0	0	Ret: ret proto-oncogene	BF471533	19713	Mm.143446.1	Ret
1436931_at	Rfx4	1.8	1.62	-1.14	2.75	1.1	1.78				+	24.9	44.72	25.6	41.49	5.08	4.45	36.77	101.16	15.91	17.49	5.7	10.15	0	0	0	0	0	0	0	0	0	Rfx4: regulatory factor X, 4 (influences HLA class II expression)	AV255458	71137	Mm.32654.1	Rfx4
1438241_at	Rgma	-1.79	-1.65	1.16	3.07	1.15	-1.2				+	48.2	26.97	39.92	24.13	74.35	86.03	148.95	457.1	31.73	36.49	71.12	59.45	0	0	0	0	0	0	0	0	0	Rgma: RGM domain family, member A	BB827685	244058	Mm.100632.1	Rgma
1433586_at	Rgmb	1.77	1.43	-2.2	-1.52	1.28	1.24			-		21.83	38.67	20.87	29.8	134.21	61.13	74.5	49.09	14.69	18.79	90.55	111.93	0	0	1	0	0	0	0	0	0	Rgmb: RGM domain family, member B	BB612707	68799	Mm.68556.2	Rgmb
1425701_a_at	Rgs3	2.32	3.16	2.33	1.64	-1	-1.35	+	+	+		54.22	125.92	32.77	103.71	90.85	211.68	135.47	221.94	25.24	25.15	40.28	29.82	0	0	0	0	0	0	1	0	0	Rgs3: regulator of G-protein signaling 3	AF350047	50780	Mm.17554.3	Rgs3
1420941_at	Rgs5	1.21	2.47	3.29	1.71	1.09	-3.17			+		14.86	18.05	4.11	10.18	39.03	128.33	13.24	22.6	4.48	4.88	11.4	3.6	0	0	1	0	0	0	0	0	0	Rgs5: regulator of G-protein signaling 5	BF585144	19737	Mm.20954.1	Rgs5
1449028_at	Rhou	1.87	1.97	1.81	2.03	1.2	1.08				+	217.43	405.93	177.89	350.82	886.39	1602.74	849.98	1722.41	149.16	179	553.29	596.34	0	0	0	0	0	0	0	0	0	Rhou: ras homolog gene family, member U	AF378088	69581	Mm.28954.1	Rhou
1424976_at	Rhov	4.94	5.35	32.71	23.7	1.65	-1.41	+	+	+	+	36.69	181.21	31.64	169.27	28.78	941.31	112.96	2676.76	19.21	31.62	18.27	12.99	0	0	0	0	0	0	1	1	1	Rhov: ras homolog gene family, member V	BC021307	228543	Mm.120274.1	Rhov
1418488_s_at	Ripk4	2.07	1.98	1.31	1.03	-1.01	1.05	+				169.63	351.77	163.03	322.63	943.16	1237.4	1457.26	1497.62	239.4	237.64	489.79	513.67	1	0	0	0	0	0	0	0	0	Ripk4: receptor-interacting serine-threonine kinase 4	AF302127	72388	Mm.35290.1	Ripk4
1455197_at	Rnd1	2.57	3.08	3.7	3.3	1.43	1.09	+	+	+	+	47.85	123.1	36.65	112.81	37.52	138.63	140.96	465.73	31.68	45.2	38.25	41.62	0	0	0	0	0	0	1	1	1	Rnd1: Rho family GTPase 1	BE852181	223881	Mm.100439.1	Rnd1
1416700_at	Rnd3	2.02	1.89	1.38	1.41	-1.08	1.09	+				249.31	503.61	240.06	453.02	501	691.78	1354.99	1906.94	185.06	170.64	321.9	351.38	1	0	0	0	0	0	0	0	0	Rnd3: Rho family GTPase 3	BC009002	74194	Mm.46497.1	Rnd3
1454857_at	Rnf122	4.7	5.04	3.14	2.53	-3.13	1.4			+	+	12.32	57.85	10.8	54.41	78.96	248.2	53.58	135.66	9.84	3.15	13.38	18.75	0	0	1	0	0	0	0	0	1	Rnf122: ring finger protein 122	AW551457	68867	Mm.29532.1	Rnf122
1439153_at	Rnf144b	1.11	-1.37	2.26	1.65	1.35	1.57			+		42.73	47.59	75.04	54.96	40.02	90.31	132.8	218.85	23.24	31.34	33	51.68	0	0	1	0	0	0	0	0	0	Rnf144b: ring finger protein 144B	AV274826	218215	Mm.76758.1	Rnf144b
1422562_at	Rrad	-1.11	1.32	1	-2.53	1.22	-1.23				-	23.83	21.48	18.68	24.57	36.75	36.8	92.1	36.38	19.76	24.06	39.34	31.96	0	0	0	0	0	0	0	0	0	Rrad: Ras-related associated with diabetes	NM_019662	56437	Mm.29467.1	Rrad
1449319_at	Rspo1	1.48	1.73	2.13	1.98	1.09	1.06			+		41	60.61	25.73	44.53	71.73	152.54	78.68	156.03	40.22	43.7	91.13	97	0	0	1	0	0	0	0	0	0	Rspo1: R-spondin homolog (Xenopus laevis)	NM_138683	192199	Mm.42202.1	Rspo1
1418580_at	Rtp4	-1.7	-1.24	2.02	1.42	1.22	-1.31			+		10.18	5.99	14.78	11.95	555.15	1121.8	229.7	325.06	7.13	8.71	41.64	31.83	0	0	1	0	0	0	0	0	0	Rtp4: receptor transporter protein 4	BC024872	67775	Mm.180157.1	Rtp4
1434456_at	Rundc3b	-1.05	-1.03	-2.33	1.42	-1.13	1.32			-		75.08	71.68	68.49	66.26	128.05	55.01	188.9	268.33	71.15	62.84	76.65	101.25	0	0	1	0	0	0	0	0	0	Rundc3b: RUN domain containing 3B	BG075955	242819	Mm.25869.1	Rundc3b
1422864_at	Runx1	1.15	1.1	2.09	2.2	-1.45	-1.25				+	50	57.32	63.35	69.56	28.24	58.88	99.84	220.05	48.15	33.18	17.24	13.76	0	0	0	0	0	0	0	0	0	Runx1: runt related transcription factor 1	NM_009821	12394	Mm.4081.1	Runx1
1424704_at	Runx2	1.52	1.4	2.05	3.62	-1.22	1.56				+	13.83	21.01	12.76	17.89	8.4	17.24	37.2	134.57	11.23	9.24	3.86	6	0	0	0	0	0	0	0	0	0	Runx2: runt related transcription factor 2	D14636	12393	Mm.4509.1	Runx2
1418704_at	S100a13	2.12	1.98	2.67	1.55	1.06	-1.06	+		+		87.27	185.34	82.54	163.27	180.64	482.98	133.34	206.76	98.33	104.59	312.74	296.37	0	0	0	0	1	0	0	0	0	S100a13: S100 calcium binding protein A13	NM_009113	20196	Mm.6523.1	S100a13
1451190_a_at	Sbk1	-1.3	-1.41	-2.81	-1.23	1.19	-1			-		373.16	287.21	353.49	250.39	379.81	135.12	540.42	440.81	505.87	602.62	456.42	454.77	0	0	1	0	0	0	0	0	0	Sbk1: SH3-binding kinase 1	BC025837	104175	Mm.29660.1	Sbk1
1422837_at	Scel	4.96	4.46	3.33	4.56	1.74	-1.29	+	+	+	+	44.84	222.57	39.31	175.13	66.9	222.85	134.11	612.13	7.42	12.88	16.55	12.84	0	0	0	0	0	0	1	1	1	Scel: sciellin	NM_022886	64929	Mm.852.1	Scel
1456984_at	Scml2	1.33	1.22	-2.04	-1.15	1.09	1.06			-		28.89	38.37	36.7	44.74	139.95	68.56	31.28	27.15	57.83	62.88	68.99	72.85	0	0	1	0	0	0	0	0	0	LOC100047360 /// Scml2: sex comb on midleg-like 2 (Drosophila) /// similar to sex comb on midleg-like 2 (Drosophila)	AV322078	100047360 /// 107815	Mm.51266.1	Scml2
1448793_a_at	Sdc4	1.36	1.41	2.06	1.64	1.04	1.04			+		2254.97	3057.58	2446.1	3460	922.09	1902.72	534.26	878.73	2813.09	2924.85	1136.11	1179.24	0	0	1	0	0	0	0	0	0	Sdc4: syndecan 4	BC005679	20971	Mm.3815.1	Sdc4
1424530_at	Sec14l2	1.75	1.43	1.37	3.14	-1.09	1.2				+	62.46	109.43	76.34	109.27	73.6	100.6	110.44	346.77	59.38	54.67	58.65	70.2	0	0	0	0	0	0	0	0	0	Sec14l2: SEC14-like 2 (S. cerevisiae)	BC005759	67815	Mm.28994.1	Sec14l2
1429348_at	Sema3c	1.16	-1.55	-3.33	-2.24	1.06	1.07			-	-	26.65	30.89	35.43	22.85	140.99	42.39	773.22	345.12	36.06	38.19	278.8	297.48	0	0	1	0	0	0	0	0	1	Sema3c: sema domain, immunoglobulin domain (Ig), short basic domain, secreted, (semaphorin) 3C	AK004119	20348	Mm.69051.1	Sema3c
1455422_x_at	Sept4	2.49	2.02	1.12	1	-1.19	-1	+				43.23	107.5	40.71	82.05	269.73	302.39	139.11	139.24	30.86	25.98	249.44	248.92	1	0	0	0	0	0	0	0	0	Sept4: septin 4	AW208509	18952	Mm.2214.2	Sept4
1426801_at	Sept8	1.71	2.04	1.78	1.73	-1.09	-1.03		+			180.28	309.13	141.62	288.36	396.86	706.26	492.28	852.98	158.47	145.06	240.11	234.09	0	1	0	0	0	0	0	0	0	Sept8: septin 8	BB756379	20362	Mm.44604.1	Sept8
1433571_at	Serinc5	2.08	1.67	-1.2	-1.09	1.06	1.14	+				94.25	196.37	89.93	150.04	935.08	776.39	1121.39	1032.97	87.2	92.36	470.68	535.01	1	0	0	0	0	0	0	0	0	Serinc5: serine incorporator 5	BQ175260	218442	Mm.23939.1	Serinc5
1419149_at	Serpine1	1.31	1.29	2.76	2.01	-1.08	1.11			+	+	949.55	1247.22	1041.28	1339.44	343.12	947.4	905.02	1816.45	688.93	636.14	470.97	520.85	0	0	1	0	0	0	0	0	1	Serpine1: serine (or cysteine) peptidase inhibitor, clade E, member 1	NM_008871	18787	Mm.1263.1	Serpine1
1454877_at	Sertad4	-1.59	-1.53	-2.22	1.01	-1.13	1.26			-		121.5	76.63	100.81	65.87	360.47	162.04	795.27	804.32	115.5	102.42	355.06	446.13	0	0	1	0	0	0	0	0	0	Sertad4: SERTA domain containing 4	BQ174721	214791	Mm.22806.1	Sertad4
1415893_at	Sgpl1	1.21	2.4	1.21	-1.05	-1.01	1.03		+			157.14	190.73	80.41	192.58	261.79	315.58	74.51	71.3	144.31	143.35	206.64	213.82	0	1	0	0	0	0	0	0	0	Sgpl1: sphingosine phosphate lyase 1	NM_009163	20397	Mm.200373.1	Sgpl1
1418792_at	Sh3gl2	1.2	1.67	2.36	1.85	-1.05	-1.13			+		103.98	124.61	76.84	128.63	73.33	173.29	53.55	98.89	97.64	92.65	81.78	72.16	0	0	1	0	0	0	0	0	0	Sh3gl2: SH3-domain GRB2-like 2	AF326561	20404	Mm.143603.1	Sh3gl2
1457118_at	Shc4	2.16	1.28	2.07	1.84	-1.83	-1.34			+		19.59	42.31	19.92	25.47	61.81	128.02	64.35	118.32	18.12	9.92	55.7	41.51	0	0	1	0	0	0	0	0	0	Shc4: SHC (Src homology 2 domain containing) family, member 4	AV353605	271849	Mm.190005.1	Shc4
1457465_at	Shroom4	-1.12	-1.06	-2.06	-1.42	1.13	1.14			-		152.24	136.52	125.73	118.23	194.02	94.16	291.04	204.76	86.59	97.44	144.76	164.97	0	0	1	0	0	0	0	0	0	Shroom4: shroom family member 4	BB496399	208431	Mm.23208.1	Shroom4
1448171_at	Siah2	1.86	1.36	2	-1.03	1.37	1			+		53.52	99.3	45.66	62.05	77.96	156.17	55.35	53.94	46.22	63.3	92.68	93.02	0	0	1	0	0	0	0	0	0	Siah2: seven in absentia 2	AA414485	20439	Mm.2847.1	Siah2
1424824_at	Slain1	1.11	1.73	-2.01	-1.08	1.15	1.04			-		104.35	115.48	68.29	118.3	328.25	163.51	334.93	309.38	118.68	136.26	344.1	357.43	0	0	1	0	0	0	0	0	0	Slain1: SLAIN motif family, member 1	BB704967	105439	Mm.27548.1	Slain1
1451674_at	Slc12a5	-1.03	1.35	1.03	2.27	-1.11	-1.33				+	50.66	49.18	43.07	58.03	41.3	42.54	78.14	177.02	54.54	49.17	37.99	28.47	0	0	0	0	0	0	0	0	0	Slc12a5: solute carrier family 12, member 5	BF468072	57138	Mm.88833.1	Slc12a5
1449011_at	Slc12a7	1.65	1.5	2.12	1.21	1.02	1.01			+		135.46	223.11	148.63	222.29	156.43	331.8	88.99	107.72	143.67	147.25	128.78	130.19	0	0	1	0	0	0	0	0	0	Slc12a7: solute carrier family 12, member 7	BB732135	20499	Mm.24510.1	Slc12a7
1417061_at	Slc40a1	-1.61	-1.63	-2.53	-1.17	-1.1	1.05			-		264.75	164.9	218.96	134.38	1085.29	429.53	424.85	362.32	451.92	411.51	850.01	894.98	0	0	1	0	0	0	0	0	0	Slc40a1: solute carrier family 40 (iron-regulated transporter), member 1	AF226613	53945	Mm.28756.1	Slc40a1
1434308_at	Slc43a2	1.35	1.49	2.45	-1.15	1.32	1.13			+		110.4	149.16	123.26	184.06	55.23	135.3	122.58	106.8	131	172.53	114.61	129.88	0	0	1	0	0	0	0	0	0	Slc43a2: solute carrier family 43, member 2	AU016853	215113	Mm.11186.1	Slc43a2
1426663_s_at	Slc45a3	1.77	1.21	-1.19	2.54	-1.26	-1.19				+	12.92	22.86	17.04	20.54	34.31	28.95	39.17	99.45	28.69	22.71	35.52	29.8	0	0	0	0	0	0	0	0	0	Slc45a3: solute carrier family 45, member 3	BC024519	212980	Mm.200307.1	Slc45a3
1426712_at	Slc6a15	1.02	-1.19	-2.1	-1.33	-1.04	-1.02			-		86.11	87.92	79.38	66.53	181.02	86.3	184.52	138.94	97.27	93.76	323.28	315.66	0	0	1	0	0	0	0	0	0	Slc6a15: solute carrier family 6 (neurotransmitter transporter), member 15	BB129409	103098	Mm.4327.1	Slc6a15
1436555_at	Slc7a2	1.75	1.88	-1.11	2.73	-1.23	-1.05				+	49.92	87.22	35.93	67.48	110.5	99.46	70.86	193.63	60.41	49.17	50.74	48.28	0	0	0	0	0	0	0	0	0	Slc7a2: solute carrier family 7 (cationic amino acid transporter, y+ system), member 2	AV244175	11988	Mm.16796.1	Slc7a2
1438160_x_at	Slco4a1	1.65	1.57	2.1	2.63	-1.33	1.24			+	+	115.79	191.24	100.12	157.35	85.86	180.58	464.72	1222.4	95.78	72.28	82.49	102.29	0	0	1	0	0	0	0	0	1	Slco4a1: solute carrier organic anion transporter family, member 4a1	AV348121	108115	Mm.133687.2	Slco4a1
1440874_at	Slco5a1	-1.54	-2.08	-5.05	-1.55	1.24	1.15			-		39.1	25.33	42.57	20.49	97.1	19.25	89.16	57.5	28.14	35	56.42	64.72	0	0	1	0	0	0	0	0	0	Slco5a1: solute carrier organic anion transporter family, member 5A1	BE686667	240726	Mm.24481.1	Slco5a1
1448742_at	Snai1	-1.13	1.12	2.16	1.76	-1.07	1.23			+		76.1	67.25	53.29	59.9	121.3	262.16	138.86	244.33	56.1	52.49	55.02	67.45	0	0	1	0	0	0	0	0	0	Snai1: snail homolog 1 (Drosophila)	NM_011427	20613	Mm.2093.1	Snai1
1455899_x_at	Socs3	1.17	1.27	-1.18	2.11	1.05	-1.09				+	1054.94	1231	803.23	1022.81	502.05	425.32	1897.21	4004.97	652.61	685.25	402.89	368.07	0	0	0	0	0	0	0	0	0	Socs3: suppressor of cytokine signaling 3	BB241535	12702	Mm.3468.3	Socs3
1455562_at	Sox12	-1.4	-1.63	-2.08	-1.31	-1.15	1.01			-		318.61	227.74	341.26	208.83	382.97	184.08	554.25	422.92	464.2	404.72	454.34	459.26	0	0	1	0	0	0	0	0	0	Sox12: SRY-box containing gene 12	BF468186	20667	Mm.213452.2	Sox12
1451538_at	Sox9	2.52	2.95	8.92	5.1	1.63	2.15			+	+	11.57	95.04	13.73	83.33	32.05	181.02	147.74	864.75	11.32	4.98	3.05	12.65	0	0	1	0	0	0	0	0	1	Sox9: SRY-box containing gene 9	BI793804	20682	Mm.205999.1	Sox9
1433889_at	Sox9	8.21	6.07	5.65	5.85	-2.27	4.14	+	+			11.83	29.84	12.17	35.91	8.44	75.31	40.89	208.63	7.1	11.56	4.07	8.74	0	0	0	1	0	0	0	0	0	Sox9: SRY-box containing gene 9	BC024958	20682	Mm.46607.1	Sox9
1422914_at	Sp5	1.03	-1.31	-2.2	-1.61	-2.47	-1.03			-		21.33	21.99	16.94	12.88	1461.2	664.52	1757.16	1093.53	14.19	5.75	386.98	375	0	0	1	0	0	0	0	0	0	Sp5: trans-acting transcription factor 5	NM_022435	64406	Mm.155690.1	Sp5
1440519_at	Sp8	2.08	-1.1	-3.51	-1.76	1.58	-1.2			-		4.54	9.46	12.94	11.72	100.07	28.55	300.75	170.85	7.84	12.42	74.81	62.54	0	0	1	0	0	0	0	0	0	Sp8: trans-acting transcription factor 8	AV302930	320145	Mm.51682.1	Sp8
1460407_at	Spib	2.78	3.06	6.36	10.2	1.58	-1.53			+	+	27.37	76.07	20.16	61.62	40.88	260.07	35.86	365.79	11.62	18.32	25.62	16.7	0	0	1	0	0	0	0	0	1	Spib: Spi-B transcription factor (Spi-1/PU.1 related)	BM244106	272382	Mm.8012.1	Spib
1449133_at	Sprr1a	1.34	-3.48	-1.1	1.13	-1.34	-1.07		-			62.01	82.98	139.23	40.05	111.22	101.11	74.9	84.77	109.84	81.92	102.34	95.31	0	1	0	0	0	0	0	0	0	Sprr1a: small proline-rich protein 1A	NM_009264	20753	Mm.625.1	Sprr1a
1450618_a_at	Sprr2a	-1.02	-1.58	-2.27	1.22	-1.67	-1.07			-		17.71	17.41	19.36	12.26	1869.73	823.72	62.15	76.08	21.6	12.91	165.81	155.45	0	0	1	0	0	0	0	0	0	Sprr2a: small proline-rich protein 2A	NM_011468	20755	Mm.6853.1	Sprr2a
1420150_at	Spsb1	2.56	2.93	3.71	2.34	-1.01	1.02	+	+	+	+	165.05	422.99	149.33	437.08	323.73	1201.28	901.64	2105.99	110.31	109.31	155.56	158.49	0	0	0	0	0	0	1	1	1	Spsb1: splA/ryanodine receptor domain and SOCS box containing 1	AI596360	74646	Mm.219560.1	Spsb1
1451418_a_at	Spsb4	2.43	2.24	2.97	1.75	1.2	1.8	+	+	+		161.49	392.28	138.52	310.87	64.45	191.69	114.36	200.24	87.66	105.53	37.68	67.73	0	0	0	0	0	0	1	0	0	Spsb4: splA/ryanodine receptor domain and SOCS box containing 4	BC023083	211949	Mm.33268.1	Spsb4
1454649_at	Srd5a1	2.3	1.96	1.33	1.34	-1.05	1.08	+				59.14	135.79	55.03	107.88	87.88	116.45	64.88	86.64	52.25	49.74	71.01	76.44	1	0	0	0	0	0	0	0	0	Srd5a1: steroid 5 alpha-reductase 1	AV003635	78925	Mm.22941.2	Srd5a1
1451542_at	Ssbp2	-1.71	1.19	-1.54	-2.37	2.69	1.14				-	17.39	10.17	12.16	14.52	26.92	17.46	92.13	38.79	9.59	25.78	22.68	25.76	0	0	0	0	0	0	0	0	0	Ssbp2: single-stranded DNA binding protein 2	AY037837	66970	Mm.22438.2	Ssbp2
1449815_a_at	Ssbp2	-1.1	-1.17	-2.04	-1.6	-1.1	-1.02			-		137.8	125.38	119.58	101.94	235.67	115.34	663.27	413.8	98.42	89.27	204.77	201.21	0	0	1	0	0	0	0	0	0	Ssbp2: single-stranded DNA binding protein 2	NM_024186	66970	Mm.22438.1	Ssbp2
1419186_a_at	St8sia4	-1.24	1.98	-3.01	-1.67	-1.33	1.23			-		27.87	22.54	8.65	17.14	213.05	70.67	108.03	64.8	23.42	17.61	57.46	70.94	0	0	1	0	0	0	0	0	0	St8sia4: ST8 alpha-N-acetyl-neuraminide alpha-2,8-sialyltransferase 4	NM_009183	20452	Mm.10701.1	St8sia4
1456147_at	St8sia6	1.26	1.31	2.45	1.66	-1.14	-1.08			+		121.42	152.8	80.2	104.71	79.9	195.51	143.81	238.87	72.88	63.77	48.5	45	0	0	1	0	0	0	0	0	0	St8sia6: ST8 alpha-N-acetyl-neuraminide alpha-2,8-sialyltransferase 6	BB486599	241230	Mm.24267.1	St8sia6
1427072_at	Stard8	1.15	1.27	2.15	1.01	-1.01	1.26			+		89.8	102.96	66.48	84.57	214.7	462.65	252.82	256.07	150.92	149.86	120.46	151.55	0	0	1	0	0	0	0	0	0	Stard8: START domain containing 8	BM119481	236920	Mm.30775.1	Stard8
1420915_at	Stat1	1.52	1.51	3.17	-1.3	-1.42	1			+		48.21	73.38	40.29	60.98	186.48	590.48	195.18	149.81	43.02	30.33	44.53	44.53	0	0	1	0	0	0	0	0	0	Stat1: signal transducer and activator of transcription 1	AW214029	20846	Mm.8249.1	Stat1
1449484_at	Stc2	1.09	-1.09	-2.63	-1.13	1.48	-1.2			-		15.98	17.41	17.67	16.18	210.97	80.12	204.53	180.25	11.71	17.33	147.6	122.72	0	0	1	0	0	0	0	0	0	Stc2: stanniocalcin 2	AF031035	20856	Mm.12904.1	Stc2
1437424_at	Syde2	-1.43	-1.52	-2.56	1	1.08	1.06			-		306.34	214.17	238.2	156.58	305.45	119.39	808.04	811.17	387.86	420.71	431.69	459.56	0	0	1	0	0	0	0	0	0	Syde2: synapse defective 1, Rho GTPase, homolog 2 (C. elegans)	BG069296	214804	Mm.24692.1	Syde2
1456033_at	Tbx4	2.84	3.38	-1.45	1.44	-1.21	-1.35		+			26.78	76.08	21.55	72.86	15.31	10.57	18.34	26.33	18.45	15.2	17.54	12.95	0	1	0	0	0	0	0	0	0	Tbx4: T-box 4	AV226212	21387	Mm.148483.1	Tbx4
1449592_at	Tcf15	-1.14	-1.1	-2.11	1.02	-1.08	-1.09			-		2160.87	1899.06	2137.77	1934.98	643.93	304.75	397.27	406.26	2048.03	1902.98	614.87	562.86	0	0	1	0	0	0	0	0	0	Tcf15: transcription factor 15	NM_009328	21407	Mm.3881.1	Tcf15
1460204_at	Tec	4.54	6.68	3.29	4.71	1.01	-1.12	+	+	+	+	71.15	322.83	47.34	316.07	189.1	622.09	200.97	947.28	35.75	36.04	109.98	98.43	0	0	0	0	0	0	1	1	1	Tec: cytoplasmic tyrosine kinase, Dscr28C related (Drosophila)	NM_013689	21682	Mm.2350.1	Tec
1452264_at	Tenc1	4.99	5.06	6.69	8.04	1.05	1.22	+	+	+	+	39.89	199.05	41.81	211.69	69.86	467.62	30.89	248.2	29.08	30.39	29.48	35.9	0	0	0	0	0	0	1	1	1	Tenc1: tensin like C1 domain-containing phosphatase	BI408679	209039	Mm.29389.1	Tenc1
1421943_at	Tgfa	1.16	1.45	2.51	2.2	-1.17	-1.16			+	+	29.09	33.74	20.06	29.13	89.35	223.83	69.03	152.08	20.6	17.62	66.32	57.14	0	0	1	0	0	0	0	0	1	Tgfa: transforming growth factor alpha	M92420	21802	Mm.219664.1	Tgfa
1455900_x_at	Tgm2	1.46	1.78	6.03	2.85	1.03	-1.15			+	+	88.72	129.82	68.03	121.03	90.26	544.67	113.22	322.36	105.3	108.81	86.1	74.95	0	0	1	0	0	0	0	0	1	Tgm2: transglutaminase 2, C polypeptide	BB041811	21817	Mm.18843.6	Tgm2
1449009_at	Tgtp	1.52	6.42	3.64	1.13	1.43	-1.12			+		18.36	27.91	4.97	31.91	212.83	774.14	53.21	60.23	8.52	12.21	25.1	22.32	0	0	1	0	0	0	0	0	0	OTTMUSG00000005523 /// Tgtp: T-cell specific GTPase /// predicted gene, OTTMUSG00000005523	NM_011579	21822 /// 620913	Mm.15793.1	Tgtp
1420146_at	Tiam2	3.56	-1.2	2.2	4.58	1.1	-1.97				+	3.46	12.31	12.35	10.29	6.09	13.39	17.85	81.7	9.52	10.5	11.98	6.09	0	0	0	0	0	0	0	0	0	Tiam2: T-cell lymphoma invasion and metastasis 2	AI429207	24001	Mm.201862.1	Tiam2
1419089_at	Timp3	-1.15	-1.26	2.22	-1.02	-1.2	1.35			+		75.83	65.66	106.97	84.58	49.6	110.26	126.76	123.7	65.46	54.39	30.07	40.61	0	0	1	0	0	0	0	0	0	Timp3: tissue inhibitor of metalloproteinase 3	BI111620	21859	Mm.4871.1	Timp3
1456981_at	Tmc7	1.97	2.69	1.59	1.64	1.05	1.21		+			48.02	94.73	31.9	85.85	234.32	372.26	430.45	707.54	46.47	48.76	108.04	130.5	0	1	0	0	0	0	0	0	0	Tmc7: transmembrane channel-like gene family 7	BB428982	209760	Mm.33000.1	Tmc7
1434094_at	Tmem125	2.66	2.47	-1.29	1.58	-1.47	1.08	+	+			50.92	135.22	42.24	104.23	75.49	58.51	186.43	294.66	46.27	31.55	67.08	72.53	0	0	0	1	0	0	0	0	0	Tmem125: transmembrane protein 125	AV332097	230678	Mm.23639.1	Tmem125
1424383_at	Tmem51	2.05	2.54	1.87	1.83	-1.07	-1.02	+	+			459.49	944.13	349.17	887.72	506.47	947.44	737.61	1352.48	391.24	367.2	471.05	463.89	0	0	0	1	0	0	0	0	0	Tmem51: transmembrane protein 51	BC003277	214359	Mm.27587.1	Tmem51
1458342_at	Tmem90a	1.38	1.07	2.82	1.12	1.23	-1.3			+		31.96	44.04	42.77	45.68	42.64	120.28	33.75	37.67	27.94	34.4	45.24	34.79	0	0	1	0	0	0	0	0	0	Tmem90a: transmembrane protein 90a	BB313069	627191	Mm.147059.1	Tmem90a
1438855_x_at	Tnfaip2	3.26	3.09	4.25	3.49	-1.4	1.2	+	+	+	+	82.32	268.75	71.99	222.44	174.04	740.19	407.11	1419.57	26.66	19.06	30.39	36.57	0	0	0	0	0	0	1	1	1	Tnfaip2: tumor necrosis factor, alpha-induced protein 2	BB233088	21928	Mm.4348.3	Tnfaip2
1416950_at	Tnfaip8	1.78	2.1	1.31	1.38	1.25	-1.01		+			79.05	140.71	64.23	135.16	324.67	423.69	397.42	548.72	68.8	85.85	202.72	200.75	0	1	0	0	0	0	0	0	0	Tnfaip8: tumor necrosis factor, alpha-induced protein 8	NM_134131	106869	Mm.27740.1	Tnfaip8
1422740_at	Tnfrsf21	-1.08	2.4	1.56	1.2	-1.27	-1.01		+			132.69	123.39	52.38	125.88	97.16	151.12	95.32	114.23	150.88	118.62	118.82	118.21	0	1	0	0	0	0	0	0	0	Tnfrsf21: tumor necrosis factor receptor superfamily, member 21	BG972377	94185	Mm.200792.1	Tnfrsf21
1423176_at	Tob1	-1.27	-1.49	-2.46	-1.67	-1.06	1.03			-		497.42	393.14	424.39	285.21	417.11	169.89	650.54	388.62	631.69	594.65	457.14	473.08	0	0	1	0	0	0	0	0	0	Tob1: transducer of ErbB-2.1	BQ266486	22057	Mm.4218.1	Tob1
1424880_at	Trib1	1.6	1.7	1.41	2.32	-1.13	-1.09				+	77.54	124.3	77.66	131.8	66.49	93.72	59.92	139.07	99.88	88.28	48.57	44.56	0	0	0	0	0	0	0	0	0	Trib1: tribbles homolog 1 (Drosophila)	AV237242	211770	Mm.40298.1	Trib1
1456494_a_at	Trim30	-1.56	-1.38	2.28	-1.07	1.27	-1.29			+		8.52	5.45	12.94	9.36	40.94	93.47	12.57	11.79	7.81	9.89	16.24	12.58	0	0	1	0	0	0	0	0	0	AI451617 /// Trim30: tripartite motif-containing 30 /// expressed sequence AI451617	BG068242	20128 /// 209387	Mm.3288.3	Trim30
1417961_a_at	Trim30	-2.16	1.56	2.89	1.18	1.7	1.07			+		19.88	9.18	9.89	15.39	198.48	573.93	40.05	47.09	8.29	14.05	15.29	16.36	0	0	1	0	0	0	0	0	0	Trim30: tripartite motif-containing 30	BM240719	20128	Mm.3288.1	Trim30
1436829_at	Trim67	-2.72	1.79	-2.49	-1.9	1.3	1.28			-		18.05	6.63	8.73	15.63	289.27	116.18	139.33	73.19	9.01	11.74	128.26	164.19	0	0	1	0	0	0	0	0	0	Trim67: tripartite motif-containing 67	BB667112	330863	Mm.86737.1	Trim67
1416689_at	Tuft1	1.26	1.05	2.1	1.11	1.13	1.03			+		75.62	95.35	92.11	96.55	173.99	365.66	339.04	377.86	86.92	97.82	100.97	103.69	0	0	1	0	0	0	0	0	0	Tuft1: tuftelin 1	NM_011656	22156	Mm.10214.1	Tuft1
1415996_at	Txnip	-1.13	-1.09	-1.02	-2	-1.1	1.21				-	1447.61	1280.51	1964.2	1804.06	33.69	32.88	2756.87	1377.08	1596.52	1453.94	48.42	58.81	0	0	0	0	0	0	0	0	0	Txnip: thioredoxin interacting protein	AF173681	56338	Mm.77432.1	Txnip
1429545_at	Ube2i	1.15	-1.15	2.05	1.14	1.03	1.16			+		123.91	143.1	171.09	148.28	70.11	143.48	23.04	26.33	190.96	197.3	88.73	103.25	0	0	1	0	0	0	0	0	0	F830028O17Rik /// LOC100044900 /// Ube2i: ubiquitin-conjugating enzyme E2I /// RIKEN cDNA F830028O17 gene /// similar to Chain A, Crystal Structure Of Human Rangap1-Ubc9	BM242612	100044900 /// 22196 /// 320071	Mm.170644.1	Ube2i
1418191_at	Usp18	1.46	-1.02	3.98	1.17	1.59	-1.13			+		9.44	13.75	11.95	11.68	273.32	1088.65	133.14	155.99	5.21	8.3	24.63	21.85	0	0	1	0	0	0	0	0	0	LOC100048346 /// Usp18: ubiquitin specific peptidase 18 /// similar to ubiquitin specific protease UBP43	NM_011909	100048346 /// 24110	Mm.27498.1	Usp18
1455812_x_at	Vasn	2.14	2.04	1.24	1.43	1.03	-1.05	+	+			109.19	233.86	98.22	200.5	449.92	558.72	798.79	1141.99	77.09	79.15	223.26	212.24	0	0	0	1	0	0	0	0	0	Vasn: vasorin	BB530515	246154	Mm.23090.3	Vasn
1417122_at	Vav3	-1.05	1.4	2.08	1.4	1.19	1.34			+		29.36	27.97	20	28.05	47.11	97.95	91.15	127.27	15.27	18.13	28.15	37.59	0	0	1	0	0	0	0	0	0	Vav3: vav 3 oncogene	BC027242	57257	Mm.103805.1	Vav3
1448162_at	Vcam1	8.97	6.36	11.35	5.13	-3.69	-1.54				+	4.49	40.3	4.32	27.45	3.42	38.87	23.29	119.59	8.75	2.37	2.65	1.72	0	0	0	0	0	0	0	0	0	Vcam1: vascular cell adhesion molecule 1	BB250384	22329	Mm.1021.1	Vcam1
1420909_at	Vegfa	1.94	2.32	1.65	2.11	-1.12	1.05		+		+	85.99	166.85	66.45	154.4	343.51	566.98	304.76	643.4	100.73	89.92	207.55	218.53	0	1	0	0	0	0	0	0	0	Vegfa: vascular endothelial growth factor A	NM_009505	22339	Mm.31540.1	Vegfa
1438258_at	Vldlr	-2.8	2.19	-2.19	1.52	-1.39	-1.22			-		13.38	4.78	7.35	16.13	118.7	54.3	20.39	30.96	17.74	12.8	62.4	51.32	0	0	1	0	0	0	0	0	0	Vldlr: very low density lipoprotein receptor	BE647363	22359	Mm.38836.1	Vldlr
1419118_at	Vstm2b	1.14	1.11	2.61	1.74	-1.1	-1.36			+		26.64	30.34	29.65	33.03	73.66	192.31	63.37	110.22	35.37	32.01	43.15	31.82	0	0	1	0	0	0	0	0	0	LOC100045106 /// Vstm2b: V-set and transmembrane domain containing 2B /// hypothetical protein LOC100045106	NM_021387	100045106 /// 58188	Mm.108695.1	Vstm2b
1424351_at	Wfdc2	1.71	1.58	2.71	1.99	-1.04	-1.16			+		976.32	1672.15	947.92	1502.23	491.38	1333.06	587.97	1172.74	411.01	394.18	383.69	329.59	0	0	1	0	0	0	0	0	0	Wfdc2: WAP four-disulfide core domain 2	AF334269	67701	Mm.27289.1	Wfdc2
1439060_s_at	Wipi1	2.46	-1.11	1.03	1.28	1.5	1.24	+				95.51	234.77	208.89	187.58	346.64	357.54	187.56	240.79	186.82	280.88	243.66	301.22	1	0	0	0	0	0	0	0	0	Wipi1: WD repeat domain, phosphoinositide interacting 1	BI251603	52639	Mm.35817.4	Wipi1
1448593_at	Wisp1	1.9	2.59	3.2	1.83	1.05	-1.09		+	+		239.03	454.18	187.38	486.09	127.99	409.37	425.29	776.65	74.28	77.73	98.23	90.1	0	0	0	0	0	1	0	0	0	Wisp1: WNT1 inducible signaling pathway protein 1	NM_018865	22402	Mm.10222.1	Wisp1
1441687_at	Wnt4	2.27	1.59	2.65	1.66	-1.43	1.22	+		+		67.34	152.67	80.37	128	183.74	487.39	295.31	491.48	58.58	41.09	126	153.2	0	0	0	0	1	0	0	0	0	Wnt4: wingless-related MMTV integration site 4	AW047257	22417	Mm.103301.1	Wnt4
1436791_at	Wnt5a	2.42	1.74	1.52	2.33	1.47	-1.72				+	19.44	47.04	26.74	46.6	153.21	232.66	41.64	97.02	10.75	15.79	46.15	26.77	0	0	0	0	0	0	0	0	0	Wnt5a: wingless-related MMTV integration site 5A	BB067079	22418	Mm.32207.2	Wnt5a
1422602_a_at	Wnt5b	-1.12	-4.4	-2.15	1.01	1.47	1.14			-		9.43	8.43	8.62	1.96	103.12	47.88	31.83	32.2	1.96	2.87	18.47	21.1	0	0	1	0	0	0	0	0	0	Wnt5b: wingless-related MMTV integration site 5B	NM_009525	22419	Mm.22622.1	Wnt5b
1435980_x_at	Wnt6	1.19	1.36	-2.01	-1.87	-1.15	1.22			-		29.64	35.18	24.39	33.25	129.97	64.68	63.86	34.06	27.91	24.31	55	67.14	0	0	1	0	0	0	0	0	0	Wnt6: wingless-related MMTV integration site 6	AV308073	22420	Mm.45693.1	Wnt6
1448134_at	X99384	1.6	1.68	2.39	3.07	-1.08	-1.05			+	+	434.66	696.39	362.04	606.68	930.83	2229.25	583.99	1790.26	403.41	373.91	571.59	544.15	0	0	1	0	0	0	0	0	1	X99384: cDNA sequence X99384	NM_013753	27355	Mm.3437.1	X99384
1449813_at	Zfp30	1.85	2.51	-1.32	2.04	-1.03	-1.01				+	40.28	74.68	21.48	54	139.62	105.39	308.18	627.51	41.03	39.65	111.17	109.69	0	0	0	0	0	0	0	0	0	Zfp30: zinc finger protein 30	NM_013705	22693	Mm.2927.1	Zfp30
1453212_at	Zfp383	1.39	1.57	1.06	2.17	-1.01	1.02				+	179.17	248.5	146.23	229.85	247.44	263.05	799.51	1736.08	179.15	176.56	166.93	169.77	0	0	0	0	0	0	0	0	0	Zfp383: zinc finger protein 383	BB705379	73729	Mm.181344.1	Zfp383
1437212_at	Zfp420	2.04	-1.13	1.25	3.2	-1.12	-1.69				+	14.25	29.12	28.28	25.02	17.76	22.2	52.78	168.67	24.04	21.39	21.8	12.94	0	0	0	0	0	0	0	0	0	Zfp420: zinc finger protein 420	BB305334	233058	Mm.87721.1	Zfp420
1441727_s_at	Zfp467	-1.01	-1.1	-2.66	-1.26	1.09	1.03			-		20.48	20.18	17.74	16.17	105.74	39.8	211.56	168.19	20.14	21.96	48.41	50.01	0	0	1	0	0	0	0	0	0	Zfp467: zinc finger protein 467	BE628275	68910	Mm.200881.1	Zfp467
1425007_at	Zfp566	1.28	1.26	1.07	2.83	1.17	1.21				+	351.39	451.22	325.35	410.95	242.56	260.73	423.05	1196.71	342.86	400.37	221.69	267.73	0	0	0	0	0	0	0	0	0	Zfp566: zinc finger protein 566	BC019790	72556	Mm.158842.1	Zfp566
1457566_at	Zfp677	1.12	1.03	-2.9	-1.37	-1	1.1			-		53.61	59.91	45.22	46.37	517.79	178.77	1102.02	804.58	68.76	68.59	222.19	244.71	0	0	1	0	0	0	0	0	0	Zfp677: zinc finger protein 677	BB271764	210503	Mm.33443.1	Zfp677
1458412_at	Zfp78	1.56	1.72	1.05	5.29	1.17	1.36				+	26.94	41.93	26	44.75	11.27	11.78	45.18	238.96	23.04	26.93	9.66	13.18	0	0	0	0	0	0	0	0	0	Zfp78: zinc finger protein 78	BB334511	330463	Mm.136456.1	Zfp78
1452319_at	Zfp82	1.22	1.47	-1.13	2.8	1.01	-1.06				+	164.26	200.97	143.88	212.07	159.39	140.99	573.06	1604.68	187.54	189.1	153.46	144.28	0	0	0	0	0	0	0	0	0	Zfp82: zinc finger protein 82	BM230481	330502	Mm.63478.1	Zfp82
1449314_at	Zfpm2	-1.22	-1.37	-2.4	-1.51	1.67	-1.03			-		36.68	30.13	25.69	18.76	129.9	54.16	232.19	153.61	10.31	17.22	73.23	70.98	0	0	1	0	0	0	0	0	0	Zfpm2: zinc finger protein, multitype 2	NM_011766	22762	Mm.39496.1	Zfpm2
